# Supplementary material for: Mitochondrial Involvement in Vertebrate Speciation? The Case of Mito-nuclear Genetic Divergence in Chameleons
Source: Genome Biol Evol. 2015 Nov 19;7(12):3322–36. doi: 10.1093/gbe/evv226 (PMC4700957; doi:10.1093/gbe/evv226)
Supplement: Supplementary Data [file supp_evv226_suppl_data.zip]

Archive with 16 entries (16 files):
- BarYaacov2015_Chameleons_SupplementaryTable10.docx
- BarYaacov2015_Chameleons_SupplementaryTable11.docx
- BarYaacov2015_Chameleons_SupplementaryTable12.xlsx
- BarYaacov2015_Chameleons_Supplemnetary Figure 1_MARS2.jpg
- BarYaacov2015_Chameleons_Supplemnetary Figure 2.pdf
- BarYaacov2015_Chameleons_Supplementary File_1.kmz
- BarYaacov2015_Chameleons_Supplementary methods.docx
- BarYaacov2015_Chameleons_SupplementaryTable1.docx
- BarYaacov2015_Chameleons_SupplementaryTable2.xlsx
- BarYaacov2015_Chameleons_SupplementaryTable3.docx
- BarYaacov2015_Chameleons_SupplementaryTable4_%25281%2529.xlsx
- BarYaacov2015_Chameleons_SupplementaryTable5.docx
- BarYaacov2015_Chameleons_SupplementaryTable6.docx
- BarYaacov2015_Chameleons_SupplementaryTable7.docx
- BarYaacov2015_Chameleons_SupplementaryTable8.docx
- BarYaacov2015_Chameleons_SupplementaryTable9.docx
