# Supplementary material for: Mitochondrial Involvement in Vertebrate Speciation? The Case of Mito-nuclear Genetic Divergence in Chameleons
Source: Genome Biol Evol. 2015 Nov 19;7(12):3322–36. doi: 10.1093/gbe/evv226 (PMC4700957; doi:10.1093/gbe/evv226)
Supplement: Supplementary Data [file supp_evv226_suppl_data.zip › BarYaacov2015_Chameleons_SupplementaryTable12.xlsx]

## Sheet: Sheet1
Gene	mtDNA position	Base South	Base North	Codon Position	Protein Position	AA South	AA North	CI	SIFT	Number of Sequences	PANTHER
ND1	3062	G	T	3rd	137	M	I	3	0.38	123	0.23719
ND1	3168	T	G	1st	173	S	A	1	0.33	123	0.12812
ND1	3198	G	A	1st	183	V	M	1	0.27	123	0.23994
ND2	3842	A	G	1st	7	M	V	1	1	124	0.12789
ND2	3846&7	T and A	C and G	2nd&3rd	8	M	T	1	0.43	124	0.0937
ND2	4256	G	A	1st	145	V	I	3	0.37	124	0.14921
ND2	4409	A	G	1st	196	I	V	1	0.07	124	0.06362
ND2	4488	C	T	2nd	222	T	M	3	0.2	124	0.17883
ND2	4539	C	T	2nd	239	T	M	1	0.23	124	0.10066
ND2	4651	A	T	3rd	276	M	I	1	0.5	124	0.1674
ND2	4761	C	T	2nd	313	T	M	3	1	124	0.21151
ND2	4779	T	C	2nd	319	L	S	1	0.65	121	0.05925
ND2	4803	C	T	2nd	327	T	I	1	0.54	124	0.08258
ND2	4859	A	T	1st	346	I	V	1	1	19	0.03714
CO1	5356	T	C	2nd	39	M	T	3	0.56	113	0.30524
CO1	5364	A	G	1st	42	S	G	1	0.25	113	0.20339
CO2	6932	G	A	1st	2	A	I	8	0.03	118	Position does not align to the HMM
CO2	7209	A	G	2nd	94	N	S	5	0.01	118	0.60353
CO2	7278	C	T	2nd	117	S	L	1	0.31	118	0.14397
ATP8	7752	T	A	2nd	26	I	N	5	0.55	121	No PANTHER HMM hit
ATP8	7800	G	A	2nd	42	S	N	1	0.51	116	No PANTHER HMM hit
ATP8	7807	T	A	3rd	44	I	M	1	0.25	119	No PANTHER HMM hit
ATP8/ATP6	7827	C	T	2nd	51	T	I	6	0.5	121	No PANTHER HMM hit
ATP6	7924	G	A	1st	31	A	T	1	0.22	123	0.26562
ATP6	8038	G	A	1st	69	A	T	4	0.53	123	0.56464
ATP6	8384	T	C	2nd	184	I	T	1	1	123	0.41386
ND3	9404	A	C	1st	18	I	L	3	0.38	122	0.13362
ND4L	9777	A	T	2nd	3	Q	L	1	0.75	122	0.53089
ND4	10066	A	G	1st	6	I	V	1	0.15	122	Position does not align to the HMM
ND4	10222	A	G	1st	58	I	V	1	0.48	122	Position does not align to the HMM
ND4	10361	T	C	2nd	104	M	T	4	1	122	Position does not align to the HMM
ND4	10395	T	A	3rd	115	I	M	5	0.07	122	Position does not align to the HMM
ND4	10547	C	T	2nd	166	T	M	1	0.14	122	Position does not align to the HMM
ND4	10561	A	T	1st	171	M	L	1	0.65	121	0.12406
ND4	10580	T	C	2nd	177	M	T	1	0.41	122	0.24356
ND4	10588	T	C	1st	180	S	P	1	0.22	121	0.07164
ND4	10616	T	C	2nd	189	I	T	1	0.29	122	0.14072
ND4	10752	A	G	1st	248	T	A	5	0.32	122	0.07517
ND4	10822	A	G	1st	258	M	V	5	0	122	0.08993
ND4	11095	G	A	1st	349	V	M	4	1	122	0.18558
ND4	11116	G	T	1st	356	A	S	5	0.14	122	0.18542
ND4	11257	T	C	1st	403	Y	H	5	1	122	0.55515
ND4	11351	C	T	2nd	434	T	M	1	0.18	122	0.15097
ND4	11374	G	A	1st	442	V	I	1	0.5	122	0.01392
ND5	11836	C	T	1st	79	H	Y	4	0.08	122	Position does not align to the HMM
ND5	11881	A	G	1st	94	I	V	4	0.54	122	0.07464
ND5	12095	A	G	2nd	165	Y	C	6	0.05	122	0.21632
ND5	12394	C	T	1st	265	H	Y	8	0	122	0.11929
ND5	12727	G	A	1st	376	A	T	8	0.2	122	0.23696
ND5	13123	G	A	1st	508	A	N	1	0.31	117	0.10598
ND5	13147	C	T	1st	516	P	S	1	0.31	116	0.09799
ND5	13367	C	T	2nd	589	A	V	5	1	121	0.08756
ND5	13377	G	A	1st	604	A	T	1	0.4	27	Position does not align to the HMM
ND6	13441	C	A	3rd	159	W	C	7	0.21	122	Weak PANTHER score
ND6	13482	C	T	1st	146	V	M	6	0.02	123	Weak PANTHER score
ND6	13610	T	C	2nd	103	E	G	3	1	84	Weak PANTHER score
ND6	13653	C	T	1st	89	V	I	2	0.33	122	Weak PANTHER score
ND6	13805	C	A	2nd	38	G	V	5	1	123	Weak PANTHER score
CytB	14472	A	G	2nd	162	N	S	5	0.36	125	0.18973
CytB	14892	C	T	2nd	302	T	I	1	0.3	124	0.23491
CytB	14984	A	G	1st	333	M	V	1	0.29	124	0.21342
CytB	15075	T	C	2nd	363	I	T	2	0.15	125	Position does not align to the HMM
CytB	15101	G	A	1st	372	V	M	1	0.44	125	Position does not align to the HMM
