# Supplementary material for: Mitochondrial Involvement in Vertebrate Speciation? The Case of Mito-nuclear Genetic Divergence in Chameleons
Source: Genome Biol Evol. 2015 Nov 19;7(12):3322–36. doi: 10.1093/gbe/evv226 (PMC4700957; doi:10.1093/gbe/evv226)
Supplement: Supplementary Data [file supp_evv226_suppl_data.zip › BarYaacov2015_Chameleons_SupplementaryTable2.xlsx]

## Sheet: D1F
column	count	min	max	mean	Q1	med	Q3	A_Count	C_Count	G_Count	T_Count	N_Count
1	18854689	2	34	32.51	31	34	34	2410432	8279308	5510493	2647605	6851
2	18854689	2	34	32.71	31	34	34	4033430	4129715	3970165	6721239	140
3	18854689	2	34	32.74	31	34	34	4570795	4791744	4809611	4681384	1155
4	18854689	2	37	36.24	37	37	37	5867528	4211758	5015297	3760077	29
5	18854689	2	37	36.18	37	37	37	6109175	3564432	5034929	4145432	721
6	18854689	2	37	36.17	37	37	37	6609081	3809358	4051224	4384941	85
7	18854689	2	37	36.12	37	37	37	3413950	4107124	3621923	7711692	0
8	18854689	2	37	36.03	36	37	37	4286111	4951189	3932131	5685253	5
9	18854689	2	39	37.87	38	39	39	4146634	4732295	3952913	6022847	0
10	18854689	2	39	37.84	38	39	39	6724864	3402489	4256728	4470570	38
11	18854689	2	39	37.89	38	39	39	4998580	4928920	5089099	3838090	0
12	18854689	2	39	37.69	38	39	39	4433242	4957546	4341764	5122137	0
13	18854689	2	39	37.76	38	39	39	5051033	4209850	4141994	5451812	0
14	18854689	2	41	39.25	39	41	41	4983181	4288435	4264606	5318467	0
15	18854689	2	41	39.27	39	41	41	5000968	4348968	4424569	5080184	0
16	18854689	2	41	39.24	39	41	41	4898644	4435970	4494084	5025873	118
17	18854689	2	41	39.23	39	41	41	4972842	4439698	4462237	4979912	0
18	18854689	2	41	39.19	39	41	41	4968038	4485367	4396288	5004737	259
19	18854689	2	41	39.22	39	41	41	4990398	4467889	4409589	4986797	16
20	18854689	2	41	39.19	39	41	41	5029202	4460998	4396072	4968417	0
21	18854689	2	41	39.16	39	41	41	4954395	4419157	4466426	5014711	0
22	18854689	2	41	39.11	39	40	41	5042138	4447781	4391248	4973522	0
23	18854689	2	41	39.07	39	40	41	5062917	4383934	4443027	4964811	0
24	18854689	2	41	39.01	39	40	41	5082470	4341936	4410151	5019276	856
25	18854689	2	41	38.94	38	40	41	5090383	4366540	4513652	4883037	1077
26	18854689	2	41	38.83	38	40	41	5071880	4330295	4518238	4932719	1557
27	18854689	2	41	38.75	38	40	41	5014588	4446478	4448767	4944330	526
28	18854689	2	41	38.69	38	40	41	4988527	4478046	4375887	5010865	1364
29	18854689	2	41	38.62	38	40	41	4970111	4440575	4440718	5001575	1710
30	18854689	2	41	38.54	38	40	41	4985988	4452645	4376429	5037117	2510
31	18854689	2	41	38.44	38	40	41	4987588	4471997	4403379	4989517	2208
32	18854689	2	41	38.36	38	40	41	5070556	4446154	4323424	5008257	6298
33	18854689	2	41	38.28	38	40	41	5055403	4458023	4323877	5013951	3435
34	18854689	2	41	38.06	38	40	41	5054909	4469176	4437694	4886789	6121
35	18854689	2	41	38.06	38	40	41	5064499	4470717	4417104	4897643	4726
36	18854689	2	41	37.98	38	40	41	5095151	4413935	4389020	4949972	6611
37	18854689	2	41	37.9	38	40	41	5001563	4464811	4484075	4898799	5441
38	18854689	2	41	37.8	37	40	41	4993295	4439850	4436393	4981089	4062
39	18854689	2	41	38.03	38	40	41	5033660	4408458	4391136	5016469	4966
40	18854689	2	41	38.04	38	40	41	5052469	4455425	4413964	4929420	3411
41	18854689	2	41	38.04	38	40	41	5077309	4412536	4443151	4917071	4622
42	18854689	2	41	37.99	38	40	41	5068220	4410377	4348687	5021619	5786
43	18854689	2	41	37.94	38	40	41	5053412	4410498	4380261	5003489	7029
44	18854689	2	41	37.88	38	40	41	4952139	4386961	4456851	5051174	7564
45	18854689	2	41	37.78	37	40	41	5024474	4452502	4382701	4988817	6195
46	18854689	2	41	37.69	37	40	41	4986550	4494111	4453651	4915060	5317
47	18854689	2	41	37.6	37	40	41	4979473	4432735	4480411	4957884	4186
48	18854689	2	41	37.5	37	40	41	5029150	4439439	4404998	4975488	5614
49	18854689	2	41	37.42	37	40	41	5011340	4451504	4507107	4876525	8213
50	18854689	2	41	37.5	37	40	41	5068356	4444009	4390768	4944425	7131
51	18854689	2	41	37.49	37	40	41	5041028	4462110	4352100	4991803	7648
52	18854689	2	41	37.47	37	40	41	4981610	4522286	4382600	4960607	7586
53	18854689	2	41	37.4	36	40	41	5024135	4423217	4378705	5023433	5199
54	18854689	2	41	37.3	36	40	41	5019801	4383276	4395957	5048167	7488
55	18854689	2	41	37.19	36	40	41	5000428	4421129	4441717	4983592	7823
56	18854689	2	41	37.07	36	39	41	5015684	4438684	4431439	4962910	5972
57	18854689	2	41	36.96	35	39	41	5092197	4463800	4354307	4937294	7091
58	18854689	2	41	36.83	35	39	41	5011796	4429837	4481337	4926229	5490
59	18854689	2	41	36.7	35	39	41	5086160	4371814	4484064	4908519	4132
60	18854689	2	41	36.55	35	39	41	5071163	4382727	4421788	4974870	4141
61	18854689	2	41	36.4	35	39	41	4995932	4393735	4549630	4910111	5281
62	18854689	2	41	36.25	35	38	40	5102007	4315710	4398391	5032940	5641
63	18854689	2	41	36.05	35	38	40	5004753	4416980	4391933	5035039	5984
64	18854689	2	41	35.9	35	38	40	5010815	4468492	4429347	4938808	7227
65	18854689	2	41	35.75	35	37	40	5054873	4423622	4432616	4934994	8584
66	18854689	2	41	35.59	35	37	40	5022861	4446695	4389688	4987557	7888
67	18854689	2	41	35.41	34	37	40	5007728	4451037	4424959	4963048	7917
68	18854689	2	41	35.21	34	37	40	5075122	4371371	4476546	4924617	7033
69	18854689	2	41	35	34	36	39	5062057	4400539	4426152	4960184	5757
70	18854689	2	41	34.82	34	36	39	4991201	4443117	4388365	5025969	6037
71	18854689	2	41	34.63	34	36	39	5099664	4349184	4411100	4989551	5190
72	18854689	2	41	34.44	34	36	39	5023175	4351095	4462280	5012837	5302
73	18854689	2	41	34.25	34	35	39	5003909	4425122	4480497	4941695	3466
74	18854689	2	41	34.05	34	35	38	5040584	4375826	4455482	4978758	4039
75	18854689	2	41	33.84	34	35	37	5031756	4382682	4428292	5006689	5270
76	18854689	2	41	31.65	30	34	36	5016101	4385875	4476142	4973029	3542
77	18854689	2	41	32.68	32	34	36	5033590	4353053	4482554	4980368	5124
78	18854689	2	41	33.21	33	35	37	5021929	4360281	4416501	5050987	4991
79	18854689	2	41	33.33	33	35	37	5013649	4448390	4409323	4978340	4987
80	18854689	2	41	33.27	33	35	36	5067635	4449489	4401226	4930466	5873
81	18854689	2	41	33.16	33	35	36	5006427	4399848	4389035	5054343	5036
82	18854689	2	41	33	33	35	36	4951692	4481373	4426981	4990404	4239
83	18854689	2	41	32.85	33	35	36	4997993	4412854	4451919	4988515	3408
84	18854689	2	41	32.71	33	35	36	4953657	4469228	4384226	5043433	4145
85	18854689	2	41	32.56	33	35	35	4996746	4461596	4454194	4939589	2564
86	18854689	2	41	32.43	33	35	35	5003065	4370788	4435466	5042983	2387
87	18854689	2	41	32.29	33	35	35	4976174	4432015	4416206	5028203	2091
88	18854689	2	41	32.15	33	35	35	4992483	4438251	4390232	5031618	2105
89	18854689	2	41	32.04	33	35	35	5010737	4382739	4482596	4977611	1006
90	18854689	2	41	31.92	33	35	35	4983658	4368395	4454563	5046806	1267
91	18854689	2	41	31.78	33	35	35	4972407	4425626	4457421	4998495	740
92	18854689	2	41	31.65	33	35	35	4974802	4396093	4490558	4992274	962
93	18854689	2	41	31.51	32	35	35	4953254	4421564	4395357	5083675	839
94	18854689	2	41	31.4	32	35	35	5007529	4364267	4516232	4966451	210
95	18854689	2	41	31.27	32	35	35	5066243	4336878	4520215	4930661	692
96	18854689	2	41	31.12	32	35	35	5012611	4381439	4468521	4991673	445
97	18854689	2	41	30.98	32	35	35	4988018	4416677	4448284	5000992	718
98	18854689	2	41	30.8	32	35	35	4989653	4451560	4450757	4961032	1687
99	18854689	2	41	30.6	32	34	35	4955519	4445600	4390448	5063094	28
100	18854689	2	41	30.36	32	34	35	4974095	4478369	4420005	4982220	0
101	18854689	2	41	28.36	28	33	34	4992152	4406630	4495961	4959678	268
				35.8117	35.5644	37.8119	38.8119
				36.7	36	39	40

## Sheet: D1R
column	count	min	max	mean	Q1	med	Q3	A_Count	C_Count	G_Count	T_Count	N_Count
1	18854689	2	34	32.27	31	34	34	2350280	8404309	5441900	2633483	24717
2	18854689	2	34	32.34	31	34	34	3997994	4144563	3946262	6732527	33343
3	18854689	2	34	32.42	31	34	34	4526633	4853426	4806553	4633852	34225
4	18854689	2	37	35.79	37	37	37	5804052	4291794	4992074	3727199	39570
5	18854689	2	37	35.76	37	37	37	6075315	3576006	5018098	4148538	36732
6	18854689	2	37	35.75	36	37	37	6551768	3840242	4052166	4374833	35680
7	18854689	2	37	35.75	36	37	37	3384155	4117982	3623793	7690242	38517
8	18854689	2	37	35.7	36	37	37	4270791	4967539	3892987	5682096	41276
9	18854689	2	39	37.38	38	39	39	4125998	4739638	3933530	6018285	37238
10	18854689	2	39	37.35	38	39	39	6672570	3430897	4245064	4469879	36279
11	18854689	2	39	37.36	38	39	39	4978222	4939529	5060885	3852328	23725
12	18854689	2	39	37.31	38	39	39	4422052	4979820	4305427	5117989	29401
13	18854689	2	39	37.31	38	39	39	5012485	4213928	4152242	5444173	31861
14	18854689	2	41	38.7	38	41	41	4957136	4273272	4278342	5321736	24203
15	18854689	2	41	38.61	38	41	41	4952979	4361821	4428477	5084196	27216
16	18854689	2	41	38.62	38	41	41	4876091	4429207	4492632	5028356	28403
17	18854689	2	41	38.61	38	41	41	4950611	4435819	4445512	4985897	36850
18	18854689	2	41	38.57	38	40	41	4943762	4491969	4390120	4994619	34219
19	18854689	2	41	38.6	39	41	41	4969027	4461030	4400978	4991111	32543
20	18854689	2	41	38.57	39	40	41	5020814	4461646	4387077	4965169	19983
21	18854689	2	41	38.53	38	40	41	4940158	4429894	4446003	5025316	13318
22	18854689	2	41	38.5	38	40	41	5010340	4454383	4387801	4981234	20931
23	18854689	2	41	38.44	38	40	41	5033785	4381917	4438836	4972501	27650
24	18854689	2	41	38.39	38	40	41	5061374	4327040	4403937	5033533	28805
25	18854689	2	41	38.35	38	40	41	5078101	4376456	4498567	4876256	25309
26	18854689	2	41	38.3	38	40	41	5070041	4324139	4495626	4937842	27041
27	18854689	2	41	38.25	38	40	41	5004643	4440140	4426787	4955374	27745
28	18854689	2	41	38.22	38	40	41	4967024	4484883	4352858	5021246	28678
29	18854689	2	41	38.14	38	40	41	4953937	4437312	4411339	5013364	38737
30	18854689	2	41	38.08	38	40	41	4969163	4450804	4350628	5041491	42603
31	18854689	2	41	38.03	38	40	41	4967150	4459907	4387876	4998573	41183
32	18854689	2	41	37.95	38	40	41	5042803	4440464	4302718	5026166	42538
33	18854689	2	41	37.9	38	40	41	5040255	4443691	4306045	5024319	40379
34	18854689	2	41	37.86	38	40	41	5038260	4474640	4407111	4894116	40562
35	18854689	2	41	37.79	38	40	41	5055630	4455992	4392244	4907435	43388
36	18854689	2	41	37.7	38	40	41	5073706	4415220	4356026	4963411	46326
37	18854689	2	41	37.62	38	40	41	4983104	4470799	4440335	4915321	45130
38	18854689	2	41	37.54	38	40	41	4981815	4439990	4401968	4984822	46094
39	18854689	2	41	37.47	37	40	41	5016776	4413548	4349809	5029861	44695
40	18854689	2	41	37.4	37	40	41	5026265	4453460	4395991	4936024	42949
41	18854689	2	41	37.32	37	40	41	5066676	4406540	4428858	4909494	43121
42	18854689	2	41	37.48	37	40	41	5055964	4391533	4333066	5034581	39545
43	18854689	2	41	37.49	37	40	41	5034543	4411769	4365927	5004787	37663
44	18854689	2	41	37.47	37	40	41	4942485	4360694	4443643	5071580	36287
45	18854689	2	41	37.43	37	40	41	5013415	4451106	4354247	5007970	27951
46	18854689	2	41	37.34	37	40	41	4970183	4495847	4434721	4924264	29674
47	18854689	2	41	37.23	37	40	41	4951861	4432239	4462146	4972287	36156
48	18854689	2	41	37.16	37	40	41	5010825	4444186	4378021	4987031	34626
49	18854689	2	41	37.09	37	40	41	4993763	4461696	4470803	4896852	31575
50	18854689	2	41	36.99	36	40	41	5054159	4433702	4374276	4961956	30596
51	18854689	2	41	34.65	33	37	39	5023002	4446339	4341936	5013216	30196
52	18854689	2	41	35.64	35	38	39	4968119	4521446	4349045	4981995	34084
53	18854689	2	41	36.3	35	39	40	5010515	4415790	4354494	5038323	35567
54	18854689	2	41	36.59	35	39	41	4996807	4374512	4369363	5076030	37977
55	18854689	2	41	36.65	35	39	41	4987363	4428339	4412239	4986798	39950
56	18854689	2	41	36.58	35	39	41	4998304	4435747	4398892	4983262	38484
57	18854689	2	41	36.5	35	39	41	5067676	4444786	4331505	4974052	36670
58	18854689	2	41	36.38	35	39	41	4995512	4430296	4457643	4934809	36429
59	18854689	2	41	36.26	35	39	41	5077417	4368357	4443096	4928597	37222
60	18854689	2	41	36.12	35	39	41	5060197	4368251	4391867	4996678	37696
61	18854689	2	41	35.98	35	38	41	4988461	4393313	4519447	4915765	37703
62	18854689	2	41	35.81	35	38	40	5102745	4301996	4370388	5040113	39447
63	18854689	2	41	35.63	35	38	40	4992586	4418553	4350607	5053551	39392
64	18854689	2	41	35.47	35	38	40	4990044	4465796	4404035	4956933	37881
65	18854689	2	41	35.29	34	37	40	5036802	4413953	4411702	4954587	37645
66	18854689	2	41	35.11	34	37	40	4992208	4446919	4374116	5004971	36475
67	18854689	2	41	34.93	34	37	40	4989759	4450188	4398252	4978816	37674
68	18854689	2	41	34.74	34	37	40	5066794	4360209	4450920	4942914	33852
69	18854689	2	41	34.55	34	36	39	5045930	4391687	4401784	4982493	32795
70	18854689	2	41	34.36	34	36	39	4972179	4440697	4368871	5040869	32073
71	18854689	2	41	34.17	34	36	39	5075521	4346860	4388364	5011840	32104
72	18854689	2	41	33.97	34	35	39	5005579	4351656	4436396	5034079	26979
73	18854689	2	41	33.74	33	35	39	4983284	4423010	4459327	4960020	29048
74	18854689	2	41	33.53	33	35	38	5029828	4369158	4430411	5000516	24776
75	18854689	2	41	33.33	33	35	37	5014177	4378888	4403708	5031627	26289
76	18854689	2	41	33.13	33	35	37	4994085	4391788	4457120	4981287	30409
77	18854689	2	41	32.92	33	35	37	5017946	4354115	4459839	4989656	33133
78	18854689	2	41	33	33	35	37	5004568	4356193	4388666	5069934	35328
79	18854689	2	41	32.95	33	35	37	4994362	4452376	4377520	4992022	38409
80	18854689	2	41	32.84	33	35	36	5048659	4444394	4374466	4945157	42013
81	18854689	2	41	32.74	33	35	36	4983256	4398055	4357376	5074471	41531
82	18854689	2	41	32.62	33	35	36	4933965	4479662	4395241	5005380	40441
83	18854689	2	41	32.48	33	35	36	4978971	4403092	4426042	5006939	39645
84	18854689	2	41	32.33	33	35	36	4931343	4461448	4359443	5060345	42110
85	18854689	2	41	32.18	33	35	35	4974981	4462372	4424357	4952139	40840
86	18854689	2	41	32.03	33	35	35	4986685	4361083	4405973	5066898	34050
87	18854689	2	41	31.89	33	35	35	4960402	4428072	4389691	5043086	33438
88	18854689	2	41	31.74	33	35	35	4977723	4429901	4365398	5039310	42357
89	18854689	2	41	31.62	33	35	35	4992727	4371559	4451735	4993628	45040
90	18854689	2	41	31.5	33	35	35	4967637	4356976	4427877	5059479	42720
91	18854689	2	41	31.3	32	35	35	4947665	4415579	4430886	5016843	43716
92	18854689	2	41	31.2	32	35	35	4956541	4386636	4464685	5003419	43408
93	18854689	2	41	31.07	32	35	35	4930182	4413863	4366909	5097059	46676
94	18854689	2	41	30.98	32	35	35	4982997	4360187	4491079	4978104	42322
95	18854689	2	41	30.85	32	35	35	5047728	4322304	4493102	4949049	42506
96	18854689	2	41	30.71	32	35	35	4988682	4371272	4445689	5013128	35918
97	18854689	2	41	30.55	32	35	35	4966019	4409007	4432765	5017386	29512
98	18854689	2	41	30.39	32	35	35	4972326	4439504	4432696	4982525	27638
99	18854689	2	41	30.2	31	34	35	4935450	4431929	4371020	5090166	26124
100	18854689	2	41	29.99	31	34	35	4947059	4467857	4405139	5003203	31431
101	18854689	2	40	28.48	29	33	35	4967568	4393187	4473825	4989730	30379
				35.3485	35.2574	37.703	38.7921
				35.98	35	38	40

## Sheet: D2F
column	count	min	max	mean	Q1	med	Q3	A_Count	C_Count	G_Count	T_Count	N_Count
1	18399640	2	34	32.49	31	34	34	2607845	7431676	5366429	2986952	6738
2	18399640	2	34	32.7	31	34	34	4390871	3588246	3821179	6599222	122
3	18399640	2	34	32.73	31	34	34	4893845	4249677	4565094	4689871	1153
4	18399640	2	37	36.23	37	37	37	6248866	3797491	4635357	3717895	31
5	18399640	2	37	36.18	37	37	37	6183929	3482467	4659604	4072866	774
6	18399640	2	37	36.18	37	37	37	6534539	3748542	3786598	4329885	76
7	18399640	2	37	36.12	37	37	37	3083337	4183347	3345815	7787141	0
8	18399640	2	37	36.03	36	37	37	4072991	5128917	3851674	5346057	1
9	18399640	2	39	37.86	38	39	39	3983574	4859222	3809996	5746848	0
10	18399640	2	39	37.83	38	39	39	6726735	3312427	4160824	4199632	22
11	18399640	2	39	37.88	38	39	39	4784021	4974083	4935192	3706344	0
12	18399640	2	39	37.68	38	39	39	4216553	4892168	4154354	5136565	0
13	18399640	2	39	37.75	38	39	39	4890437	4086666	3906982	5515555	0
14	18399640	2	41	39.24	39	41	41	4826743	4147351	4088757	5336789	0
15	18399640	2	41	39.26	39	41	41	4844218	4231045	4273309	5051068	0
16	18399640	2	41	39.23	39	41	41	4770472	4315321	4308197	5005540	110
17	18399640	2	41	39.22	39	41	41	4883681	4304253	4318719	4892987	0
18	18399640	2	41	39.18	39	41	41	4922055	4311490	4242461	4923364	270
19	18399640	2	41	39.21	39	41	41	4916039	4306958	4250408	4926220	15
20	18399640	2	41	39.18	39	41	41	4930479	4317900	4244464	4906796	1
21	18399640	2	41	39.15	39	41	41	4894161	4263638	4336757	4905084	0
22	18399640	2	41	39.1	39	40	41	4991377	4249407	4252003	4906853	0
23	18399640	2	41	39.06	39	40	41	4990644	4240444	4317382	4851170	0
24	18399640	2	41	39.01	39	40	41	5013048	4216328	4244783	4924669	812
25	18399640	2	41	38.93	38	40	41	5010791	4192316	4345902	4849591	1040
26	18399640	2	41	38.82	38	40	41	4995346	4171290	4330731	4900798	1475
27	18399640	2	41	38.74	38	40	41	4905622	4264228	4305078	4924172	540
28	18399640	2	41	38.68	38	40	41	4914804	4284914	4216102	4982528	1292
29	18399640	2	41	38.61	38	40	41	4913256	4310975	4256484	4917356	1569
30	18399640	2	41	38.53	38	40	41	4959715	4283934	4180975	4972680	2336
31	18399640	2	41	38.44	38	40	41	4986130	4267080	4183589	4960782	2059
32	18399640	2	41	38.36	38	40	41	5023166	4252043	4161078	4957577	5776
33	18399640	2	41	38.28	38	40	41	4986001	4282623	4194601	4933177	3238
34	18399640	2	41	38.06	38	40	41	4977124	4290701	4245701	4880381	5733
35	18399640	2	41	38.06	38	40	41	5006484	4301597	4228688	4858394	4477
36	18399640	2	41	37.99	38	40	41	5004774	4246110	4237204	4905315	6237
37	18399640	2	41	37.91	38	40	41	4963119	4293979	4276424	4860973	5145
38	18399640	2	41	37.81	38	40	41	4918867	4293966	4238710	4944381	3716
39	18399640	2	41	38.04	38	40	41	4974181	4251130	4227305	4942399	4625
40	18399640	2	41	38.05	38	40	41	4982645	4276366	4233013	4904409	3207
41	18399640	2	41	38.06	38	40	41	5005609	4271665	4264336	4853767	4263
42	18399640	2	41	38.02	38	40	41	5039019	4231374	4178571	4945202	5474
43	18399640	2	41	37.96	38	40	41	4923443	4274724	4217765	4977074	6634
44	18399640	2	41	37.9	38	40	41	4875378	4242094	4267667	5007431	7070
45	18399640	2	41	37.81	37	40	41	4948132	4259674	4229421	4956581	5832
46	18399640	2	41	37.72	37	40	41	4913714	4312016	4269307	4899593	5010
47	18399640	2	41	37.64	37	40	41	4937244	4286437	4310956	4861041	3962
48	18399640	2	41	37.55	37	40	41	4950800	4290088	4249829	4903572	5351
49	18399640	2	41	37.46	37	40	41	4975690	4278820	4286084	4851336	7710
50	18399640	2	41	37.55	37	40	41	4989797	4295942	4209167	4898022	6712
51	18399640	2	41	37.54	37	40	41	4959130	4279234	4191075	4962970	7231
52	18399640	2	41	37.52	37	40	41	4904366	4332413	4219641	4935980	7240
53	18399640	2	41	37.46	36	40	41	4963139	4223832	4235780	4971948	4941
54	18399640	2	41	37.36	36	40	41	4976305	4201238	4234249	4980696	7152
55	18399640	2	41	37.26	36	40	41	4956848	4221714	4275141	4938603	7334
56	18399640	2	41	37.15	36	39	41	4952575	4281097	4252109	4908318	5541
57	18399640	2	41	37.04	36	39	41	5000077	4285141	4226826	4881029	6567
58	18399640	2	41	36.91	35	39	41	4966277	4239955	4302889	4885440	5079
59	18399640	2	41	36.78	35	39	41	4996671	4227781	4315661	4855713	3814
60	18399640	2	41	36.64	35	39	41	5019083	4214908	4242649	4919104	3896
61	18399640	2	41	36.5	35	39	41	4983559	4233977	4314540	4862621	4943
62	18399640	2	41	36.36	35	38	40	5050038	4162191	4222911	4959226	5274
63	18399640	2	41	36.16	35	38	40	4941928	4241171	4221869	4989132	5540
64	18399640	2	41	36.02	35	38	40	4935091	4264827	4261006	4931954	6762
65	18399640	2	41	35.88	35	38	40	4968722	4281964	4250968	4889899	8087
66	18399640	2	41	35.72	35	37	40	4937069	4291915	4231579	4931698	7379
67	18399640	2	41	35.53	35	37	40	4941781	4286151	4242628	4921682	7398
68	18399640	2	41	35.34	34	37	40	5047785	4206637	4289034	4849615	6569
69	18399640	2	41	35.13	34	37	39	5015340	4239386	4244280	4895352	5282
70	18399640	2	41	34.96	34	36	39	4909630	4272155	4221451	4990819	5585
71	18399640	2	41	34.77	34	36	39	5013807	4222067	4255586	4903442	4738
72	18399640	2	41	34.57	34	36	39	4955882	4208512	4282722	4947570	4954
73	18399640	2	41	34.39	34	36	39	4962590	4254517	4273121	4906252	3160
74	18399640	2	41	34.19	34	35	38	4964518	4249247	4268192	4914036	3647
75	18399640	2	41	33.97	34	35	38	4974207	4239335	4219388	4961857	4853
76	18399640	2	41	31.77	30	34	36	4965273	4236716	4281391	4912945	3315
77	18399640	2	41	32.8	32	34	36	4968974	4219379	4266790	4939786	4711
78	18399640	2	41	33.35	33	35	37	4996410	4196230	4222177	4980280	4543
79	18399640	2	41	33.46	33	35	37	4933968	4267007	4275921	4918228	4516
80	18399640	2	41	33.4	34	35	37	4981123	4302631	4238141	4872223	5522
81	18399640	2	41	33.28	34	35	36	4920840	4253786	4241286	4979071	4657
82	18399640	2	41	33.12	33	35	36	4909158	4318031	4274541	4893940	3970
83	18399640	2	41	32.96	33	35	36	4932097	4281618	4252187	4930563	3175
84	18399640	2	41	32.81	33	35	36	4911802	4301305	4214510	4968058	3965
85	18399640	2	41	32.66	33	35	36	4944785	4248746	4280670	4923041	2398
86	18399640	2	41	32.53	33	35	35	4919587	4233920	4255995	4987916	2222
87	18399640	2	41	32.38	33	35	35	4901615	4277866	4246994	4971142	2023
88	18399640	2	41	32.24	33	35	35	4965080	4246988	4225293	4960305	1974
89	18399640	2	41	32.12	33	35	35	4964275	4212908	4297873	4923667	917
90	18399640	2	41	32	33	35	35	4934015	4200511	4267241	4996681	1192
91	18399640	2	41	31.86	33	35	35	4890185	4275790	4289963	4943004	698
92	18399640	2	41	31.73	33	35	35	4912041	4236212	4319901	4930611	875
93	18399640	2	41	31.6	32	35	35	4904916	4248160	4235007	5010754	803
94	18399640	2	41	31.48	32	35	35	4972803	4221481	4305165	4899984	207
95	18399640	2	41	31.35	32	35	35	5016242	4188659	4323095	4870989	655
96	18399640	2	41	31.2	32	35	35	4948616	4244727	4310088	4895780	429
97	18399640	2	41	31.06	32	35	35	4939506	4235591	4272212	4951678	653
98	18399640	2	41	30.89	32	35	35	4920697	4260734	4275376	4941230	1603
99	18399640	2	41	30.69	32	34	35	4906287	4234424	4230119	5028782	28
100	18399640	2	41	30.44	32	34	35	4914850	4263469	4253686	4967635	0
101	18399640	2	41	28.44	29	33	34	4909155	4236055	4341376	4912802	252
				35.8639	35.6238	37.8416	38.8416
				36.78	36	39	40

## Sheet: D2R
column	count	min	max	mean	Q1	med	Q3	A_Count	C_Count	G_Count	T_Count	N_Count
1	18399640	2	34	32.23	31	34	34	2533580	7537125	5330355	2974495	24085
2	18399640	2	34	32.31	31	34	34	4354320	3631919	3794624	6586000	32777
3	18399640	2	34	32.39	31	34	34	4839339	4303960	4579891	4642899	33551
4	18399640	2	37	35.77	37	37	37	6189532	3867787	4622438	3681130	38753
5	18399640	2	37	35.75	35	37	37	6144484	3492529	4659592	4067069	35966
6	18399640	2	37	35.74	36	37	37	6481052	3777549	3795189	4310901	34949
7	18399640	2	37	35.74	36	37	37	3062732	4194467	3347338	7757312	37791
8	18399640	2	37	35.7	36	37	37	4061071	5150441	3818830	5328839	40459
9	18399640	2	39	37.36	38	39	39	3958888	4864974	3808121	5731178	36479
10	18399640	2	39	37.34	38	39	39	6684116	3343040	4146109	4190768	35607
11	18399640	2	39	37.35	38	39	39	4761466	4989423	4915115	3710501	23135
12	18399640	2	39	37.29	38	39	39	4209189	4913651	4122451	5125510	28839
13	18399640	2	39	37.29	37	39	39	4865239	4096510	3904086	5502568	31237
14	18399640	2	41	38.68	38	41	41	4805460	4147451	4087107	5335903	23719
15	18399640	2	41	38.59	38	41	41	4812618	4232375	4272870	5055191	26586
16	18399640	2	41	38.61	38	41	41	4747431	4322224	4295297	5006906	27782
17	18399640	2	41	38.6	38	40	41	4871136	4301871	4297203	4893414	36016
18	18399640	2	41	38.55	38	40	41	4908196	4314001	4228422	4915453	33568
19	18399640	2	41	38.59	39	40	41	4897233	4308062	4234520	4927906	31919
20	18399640	2	41	38.55	38	40	41	4925170	4316651	4229808	4908491	19520
21	18399640	2	41	38.51	38	40	41	4886083	4273522	4321426	4905614	12995
22	18399640	2	41	38.49	38	40	41	4969062	4255175	4241308	4913545	20550
23	18399640	2	41	38.42	38	40	41	4975155	4237556	4304781	4854999	27149
24	18399640	2	41	38.38	38	40	41	4996791	4208334	4233313	4932752	28450
25	18399640	2	41	38.34	38	40	41	4996434	4196313	4324402	4857568	24923
26	18399640	2	41	38.29	38	40	41	4989572	4174889	4306391	4902192	26596
27	18399640	2	41	38.25	38	40	41	4896537	4267277	4281183	4927313	27330
28	18399640	2	41	38.21	38	40	41	4900264	4282153	4197420	4991651	28152
29	18399640	2	41	38.12	38	40	41	4899095	4307593	4232956	4922110	37886
30	18399640	2	41	38.06	38	40	41	4945429	4282291	4158007	4972136	41777
31	18399640	2	41	38.01	38	40	41	4969637	4263197	4167621	4958817	40368
32	18399640	2	41	37.93	38	40	41	5001716	4246090	4139179	4970972	41683
33	18399640	2	41	37.88	38	40	41	4974376	4276049	4171546	4938114	39555
34	18399640	2	41	37.83	38	40	41	4975973	4288898	4211077	4884010	39682
35	18399640	2	41	37.76	38	40	41	4997112	4293467	4202224	4864360	42477
36	18399640	2	41	37.68	38	40	41	4992061	4238807	4211182	4912192	45398
37	18399640	2	41	37.6	38	40	41	4949385	4292771	4246121	4867099	44264
38	18399640	2	41	37.52	38	40	41	4901151	4288940	4213004	4951305	45240
39	18399640	2	41	37.45	37	40	41	4960310	4251026	4203517	4940842	43945
40	18399640	2	41	37.37	37	40	41	4969295	4269078	4208054	4911091	42122
41	18399640	2	41	37.29	37	40	41	4996784	4265189	4242371	4853015	42281
42	18399640	2	41	37.46	37	40	41	5028160	4219974	4157043	4955721	38742
43	18399640	2	41	37.47	37	40	41	4914095	4270658	4199738	4978289	36860
44	18399640	2	41	37.46	37	40	41	4867949	4234573	4246898	5014611	35609
45	18399640	2	41	37.41	37	40	41	4950936	4255544	4202723	4962923	27514
46	18399640	2	41	37.33	37	40	41	4910112	4310828	4246343	4903220	29137
47	18399640	2	41	37.22	37	40	41	4926447	4281617	4288141	4868003	35432
48	18399640	2	41	37.15	37	40	41	4943125	4293603	4218196	4910716	34000
49	18399640	2	41	37.09	37	40	41	4964150	4279406	4263022	4862053	31009
50	18399640	2	41	36.99	36	40	41	4983558	4290432	4190043	4905543	30064
51	18399640	2	41	34.67	33	37	39	4943096	4274953	4174613	4977261	29717
52	18399640	2	41	35.66	35	38	39	4892907	4332686	4192514	4948032	33501
53	18399640	2	41	36.32	35	39	40	4957052	4217419	4213530	4976797	34842
54	18399640	2	41	36.62	36	39	41	4964588	4193495	4208787	4995562	37208
55	18399640	2	41	36.67	36	39	41	4942662	4220270	4252433	4945186	39089
56	18399640	2	41	36.62	35	39	41	4941238	4278007	4228366	4914301	37728
57	18399640	2	41	36.55	35	39	41	4985350	4279792	4201001	4897576	35921
58	18399640	2	41	36.43	35	39	41	4954829	4239380	4274612	4895129	35690
59	18399640	2	41	36.31	35	39	41	4991766	4223345	4284534	4863547	36448
60	18399640	2	41	36.18	35	39	41	5011533	4208375	4211492	4931251	36989
61	18399640	2	41	36.05	35	39	41	4969475	4235924	4286027	4871239	36975
62	18399640	2	41	35.88	35	38	41	5044105	4151229	4199092	4966516	38698
63	18399640	2	41	35.71	35	38	40	4930234	4239696	4191720	4999397	38593
64	18399640	2	41	35.55	35	38	40	4919908	4260173	4233824	4948558	37177
65	18399640	2	41	35.37	35	38	40	4958049	4274183	4228939	4901505	36964
66	18399640	2	41	35.19	34	37	40	4919768	4294482	4208136	4941461	35793
67	18399640	2	41	35.01	34	37	40	4937159	4279029	4218045	4928465	36942
68	18399640	2	41	34.82	34	37	40	5040539	4204562	4260655	4860674	33210
69	18399640	2	41	34.64	34	36	39	5002249	4234290	4221525	4909349	32227
70	18399640	2	41	34.45	34	36	39	4899613	4264401	4200526	5003530	31570
71	18399640	2	41	34.25	34	36	39	4998315	4219193	4234739	4915924	31469
72	18399640	2	41	34.05	34	36	39	4939627	4209872	4261978	4961623	26540
73	18399640	2	41	33.82	33	35	39	4950627	4248069	4249265	4923214	28465
74	18399640	2	41	33.61	33	35	38	4951244	4245301	4249784	4929114	24197
75	18399640	2	41	33.4	33	35	38	4961712	4237097	4199300	4975813	25718
76	18399640	2	41	33.21	33	35	37	4954279	4238425	4254656	4922403	29877
77	18399640	2	41	32.99	33	35	37	4958373	4213765	4249842	4945082	32578
78	18399640	2	41	33.07	33	35	37	4987419	4190980	4194468	4992065	34708
79	18399640	2	41	33.01	33	35	37	4920852	4265847	4247313	4928007	37621
80	18399640	2	41	32.89	33	35	37	4966096	4303198	4211106	4878059	41181
81	18399640	2	41	32.78	33	35	36	4903511	4247840	4216435	4991170	40684
82	18399640	2	41	32.65	33	35	36	4891658	4313659	4239401	4915291	39631
83	18399640	2	41	32.5	33	35	36	4918676	4271003	4229321	4941781	38859
84	18399640	2	41	32.35	33	35	36	4893849	4297209	4190497	4976822	41263
85	18399640	2	41	32.2	33	35	36	4928568	4246100	4254133	4930706	40133
86	18399640	2	41	32.05	33	35	35	4904431	4227593	4229787	5004375	33454
87	18399640	2	41	31.91	33	35	35	4889795	4271093	4224626	4981192	32934
88	18399640	2	41	31.75	33	35	35	4951623	4240607	4194553	4971339	41518
89	18399640	2	41	31.63	33	35	35	4946827	4206983	4271760	4929862	44208
90	18399640	2	41	31.5	32	35	35	4916322	4193197	4240775	5007411	41935
91	18399640	2	41	31.3	32	35	35	4866543	4272649	4258169	4959437	42842
92	18399640	2	41	31.2	32	35	35	4895536	4226081	4293077	4942400	42546
93	18399640	2	41	31.08	32	35	35	4888981	4238629	4205639	5020698	45693
94	18399640	2	41	30.99	32	35	35	4952366	4212434	4283003	4910367	41470
95	18399640	2	41	30.85	32	35	35	4998301	4178409	4297986	4883304	41640
96	18399640	2	41	30.71	32	35	35	4927598	4237392	4290634	4908774	35242
97	18399640	2	41	30.55	32	35	35	4924630	4228250	4249018	4968722	29020
98	18399640	2	41	30.39	32	35	35	4900563	4255371	4257664	4958838	27204
99	18399640	2	41	30.21	31	34	35	4885621	4227666	4212557	5048145	25651
100	18399640	2	41	29.99	31	34	35	4897619	4258673	4230348	4982026	30974
101	18399640	2	41	28.49	29	33	35	4890384	4221747	4324600	4932935	29974
				35.3612	35.2376	37.7129	38.8317
				36.05	35	39	40

## Sheet: D4F
column	count	min	max	mean	Q1	med	Q3	A_Count	C_Count	G_Count	T_Count	N_Count
1	15026902	2	34	32.51	31	34	34	1966368	6761898	4219447	2073913	5276
2	15026902	2	34	32.71	31	34	34	3214955	3194467	3055590	5561795	95
3	15026902	2	34	32.74	31	34	34	3641531	3831607	3741395	3811468	901
4	15026902	2	37	36.23	37	37	37	4728042	3347977	3867772	3083087	24
5	15026902	2	37	36.18	37	37	37	4932353	2793049	3896229	3404684	587
6	15026902	2	37	36.17	37	37	37	5318957	2978936	3132085	3596855	69
7	15026902	2	37	36.12	37	37	37	2762253	3190626	2782342	6291681	0
8	15026902	2	37	36.03	36	37	37	3449455	3856925	3066455	4654063	4
9	15026902	2	39	37.88	38	39	39	3360021	3695632	3071640	4899609	0
10	15026902	2	39	37.84	38	39	39	5464014	2639973	3266638	3656255	22
11	15026902	2	39	37.89	38	39	39	4133868	3807739	3939207	3146088	0
12	15026902	2	39	37.7	38	39	39	3639740	3828249	3374626	4184287	0
13	15026902	2	39	37.77	38	39	39	4088551	3272581	3213056	4452714	0
14	15026902	2	41	39.26	39	41	41	4033782	3328408	3335871	4328841	0
15	15026902	2	41	39.28	39	41	41	4055976	3393757	3422101	4155068	0
16	15026902	2	41	39.25	39	41	41	3992874	3444873	3501459	4087634	62
17	15026902	2	41	39.24	39	41	41	4046406	3447907	3490890	4041699	0
18	15026902	2	41	39.21	39	41	41	4063922	3458467	3445412	4058862	239
19	15026902	2	41	39.24	39	41	41	4049806	3460827	3460383	4055875	11
20	15026902	2	41	39.2	39	41	41	4073108	3465500	3447094	4041199	1
21	15026902	2	41	39.17	39	41	41	4055985	3438165	3458756	4073996	0
22	15026902	2	41	39.12	39	40	41	4103996	3439289	3428151	4055466	0
23	15026902	2	41	39.08	39	40	41	4127124	3404147	3451385	4044246	0
24	15026902	2	41	39.03	39	40	41	4138666	3379031	3427549	4080963	693
25	15026902	2	41	38.96	39	40	41	4145077	3399813	3474791	4006400	821
26	15026902	2	41	38.85	38	40	41	4138644	3362594	3488910	4035591	1163
27	15026902	2	41	38.78	38	40	41	4078663	3437507	3464938	4045400	394
28	15026902	2	41	38.72	38	40	41	4059602	3464126	3425225	4076924	1025
29	15026902	2	41	38.64	38	40	41	4056967	3464715	3452651	4051284	1285
30	15026902	2	41	38.56	38	40	41	4071700	3453207	3396996	4103047	1952
31	15026902	2	41	38.47	38	40	41	4080729	3453696	3422301	4068444	1732
32	15026902	2	41	38.39	38	40	41	4121770	3446061	3383926	4070275	4870
33	15026902	2	41	38.31	38	40	41	4109936	3439075	3393989	4081266	2636
34	15026902	2	41	38.09	38	40	41	4092278	3461872	3461608	4006372	4772
35	15026902	2	41	38.09	38	40	41	4137337	3438907	3430457	4016523	3678
36	15026902	2	41	38.02	38	40	41	4136663	3410110	3429258	4045734	5137
37	15026902	2	41	37.94	38	40	41	4096240	3457058	3462933	4006412	4259
38	15026902	2	41	37.85	38	40	41	4073685	3435717	3445869	4068547	3084
39	15026902	2	41	38.08	38	40	41	4086561	3431830	3418957	4085713	3841
40	15026902	2	41	38.1	38	40	41	4096030	3460425	3433468	4034331	2648
41	15026902	2	41	38.1	38	40	41	4129352	3425047	3443144	4025828	3531
42	15026902	2	41	38.07	38	40	41	4134590	3408651	3386254	4092900	4507
43	15026902	2	41	38.01	38	40	41	4101672	3431023	3402614	4086075	5518
44	15026902	2	41	37.95	38	40	41	4063956	3393906	3448067	4115052	5921
45	15026902	2	41	37.87	38	40	41	4103310	3430882	3396286	4091599	4825
46	15026902	2	41	37.79	37	40	41	4065525	3478526	3443466	4035239	4146
47	15026902	2	41	37.7	37	40	41	4089882	3439857	3459081	4034809	3273
48	15026902	2	41	37.62	37	40	41	4101673	3443824	3420664	4056353	4388
49	15026902	2	41	37.54	37	40	41	4109834	3452844	3456385	4001434	6405
50	15026902	2	41	37.63	37	40	41	4116567	3436097	3419643	4048959	5636
51	15026902	2	41	37.62	37	40	41	4103732	3448273	3389433	4079439	6025
52	15026902	2	41	37.61	37	40	41	4058852	3495502	3417148	4049382	6018
53	15026902	2	41	37.55	37	40	41	4093255	3420928	3417786	4090834	4099
54	15026902	2	41	37.45	36	40	41	4092013	3406539	3420073	4102357	5920
55	15026902	2	41	37.35	36	40	41	4093363	3440965	3432987	4053487	6100
56	15026902	2	41	37.24	36	40	41	4096845	3439974	3442422	4043027	4634
57	15026902	2	41	37.14	36	39	41	4109855	3451800	3409075	4050658	5514
58	15026902	2	41	37.01	36	39	41	4088439	3433558	3474942	4025727	4236
59	15026902	2	41	36.89	35	39	41	4118155	3407125	3483511	4014914	3197
60	15026902	2	41	36.75	35	39	41	4120300	3421335	3429929	4052117	3221
61	15026902	2	41	36.62	35	39	41	4090848	3431599	3493968	4006373	4114
62	15026902	2	41	36.48	35	39	41	4141389	3384326	3425642	4071160	4385
63	15026902	2	41	36.29	35	38	40	4078513	3425688	3419495	4098521	4685
64	15026902	2	41	36.14	35	38	40	4061948	3464731	3464034	4030517	5672
65	15026902	2	41	36	35	38	40	4106721	3429126	3451756	4032535	6764
66	15026902	2	41	35.85	35	38	40	4088725	3442724	3427099	4062121	6233
67	15026902	2	41	35.67	35	37	40	4073869	3452416	3439239	4055199	6179
68	15026902	2	41	35.48	35	37	40	4155703	3393759	3463564	4008370	5506
69	15026902	2	41	35.27	34	37	40	4113126	3419769	3436704	4052880	4423
70	15026902	2	41	35.1	34	36	39	4069259	3446126	3426685	4080131	4701
71	15026902	2	41	34.92	34	36	39	4137250	3384396	3434762	4066500	3994
72	15026902	2	41	34.72	34	36	39	4085001	3396333	3456534	4084885	4149
73	15026902	2	41	34.54	34	36	39	4076520	3434606	3460673	4052492	2611
74	15026902	2	41	34.34	34	35	39	4100794	3412047	3445405	4065589	3067
75	15026902	2	41	34.12	34	35	38	4096706	3405957	3427212	4092937	4090
76	15026902	2	41	31.9	30	34	36	4089758	3427079	3464686	4042606	2773
77	15026902	2	41	32.94	32	34	36	4111787	3399676	3456643	4054842	3954
78	15026902	2	41	33.47	33	35	37	4112787	3394003	3423113	4093168	3831
79	15026902	2	41	33.58	34	35	37	4087639	3444829	3423319	4067286	3829
80	15026902	2	41	33.51	34	35	37	4108744	3447612	3426340	4039578	4628
81	15026902	2	41	33.4	34	35	36	4071198	3431241	3411149	4109468	3846
82	15026902	2	41	33.23	34	35	36	4046514	3477626	3442355	4057081	3326
83	15026902	2	41	33.08	34	35	36	4077581	3443337	3439048	4064277	2659
84	15026902	2	41	32.92	33	35	36	4059259	3466033	3411357	4086992	3261
85	15026902	2	41	32.77	33	35	36	4073778	3451282	3449179	4050722	1941
86	15026902	2	41	32.63	33	35	36	4080999	3403272	3435458	4105327	1846
87	15026902	2	41	32.49	33	35	35	4063475	3442154	3434118	4085510	1645
88	15026902	2	41	32.35	33	35	35	4083246	3444308	3427830	4069886	1632
89	15026902	2	41	32.23	33	35	35	4099066	3400597	3463581	4062911	747
90	15026902	2	41	32.1	33	35	35	4086398	3394521	3435372	4109629	982
91	15026902	2	41	31.97	33	35	35	4053734	3447369	3448576	4076674	549
92	15026902	2	41	31.84	33	35	35	4062566	3406690	3477941	4078989	716
93	15026902	2	41	31.71	33	35	35	4046080	3433101	3412350	4134745	626
94	15026902	2	41	31.6	33	35	35	4076047	3412101	3472848	4065771	135
95	15026902	2	41	31.47	32	35	35	4119944	3371960	3490341	4044102	555
96	15026902	2	41	31.32	32	35	35	4092504	3410181	3462425	4061427	365
97	15026902	2	41	31.19	32	35	35	4079786	3426679	3453722	4066213	502
98	15026902	2	41	31.02	32	35	35	4091261	3421488	3455505	4057336	1312
99	15026902	2	41	30.82	32	35	35	4079739	3424245	3419391	4103506	21
100	15026902	2	41	30.59	32	34	35	4079889	3442894	3436038	4068081	0
101	15026902	2	41	28.58	29	33	34	4071773	3408617	3492735	4053596	181
				35.939	35.7228	37.8812	38.8812
				36.89	36	39	40

## Sheet: D4R
column	count	min	max	mean	Q1	med	Q3	A_Count	C_Count	G_Count	T_Count	N_Count
1	15026902	2	34	32.3	31	34	34	1916282	6864470	4170787	2055617	19746
2	15026902	2	34	32.37	31	34	34	3194782	3217115	3034269	5554076	26660
3	15026902	2	34	32.45	31	34	34	3604869	3879149	3741767	3773861	27256
4	15026902	2	37	35.82	37	37	37	4672025	3420976	3849667	3052641	31593
5	15026902	2	37	35.79	37	37	37	4896221	2809505	3886109	3405734	29333
6	15026902	2	37	35.78	37	37	37	5270027	3008664	3132947	3586835	28429
7	15026902	2	37	35.79	36	37	37	2741708	3207023	2774094	6273482	30595
8	15026902	2	37	35.75	36	37	37	3431962	3871346	3038123	4652659	32812
9	15026902	2	39	37.43	38	39	39	3336943	3701396	3063894	4895099	29570
10	15026902	2	39	37.4	38	39	39	5430100	2665835	3252120	3649936	28911
11	15026902	2	39	37.41	38	39	39	4111710	3823709	3920738	3151868	18877
12	15026902	2	39	37.36	38	39	39	3628522	3853430	3338915	4182525	23510
13	15026902	2	39	37.36	38	39	39	4062845	3281905	3207246	4449472	25434
14	15026902	2	41	38.77	39	41	41	4010501	3329655	3334289	4333183	19274
15	15026902	2	41	38.67	38	41	41	4025229	3397409	3423079	4159481	21704
16	15026902	2	41	38.7	38	41	41	3968936	3453136	3487384	4094791	22655
17	15026902	2	41	38.68	38	41	41	4025709	3445721	3477028	4049227	29217
18	15026902	2	41	38.64	38	41	41	4036351	3463770	3435393	4064143	27245
19	15026902	2	41	38.68	39	41	41	4030683	3463162	3447080	4060082	25895
20	15026902	2	41	38.65	39	40	41	4062147	3463866	3432868	4052181	15840
21	15026902	2	41	38.61	39	40	41	4040263	3444376	3444408	4087338	10517
22	15026902	2	41	38.59	39	40	41	4083273	3444666	3417147	4065096	16720
23	15026902	2	41	38.52	38	40	41	4106324	3405783	3437663	4055022	22110
24	15026902	2	41	38.48	38	40	41	4118170	3381197	3413229	4091207	23099
25	15026902	2	41	38.44	38	40	41	4128997	3411588	3454400	4011661	20256
26	15026902	2	41	38.4	38	40	41	4125489	3362258	3470471	4047142	21542
27	15026902	2	41	38.36	38	40	41	4059503	3444202	3448052	4052935	22210
28	15026902	2	41	38.31	38	40	41	4045178	3467967	3401850	4089019	22888
29	15026902	2	41	38.23	38	40	41	4035639	3468171	3432685	4059650	30757
30	15026902	2	41	38.17	38	40	41	4050662	3459388	3372627	4110300	33925
31	15026902	2	41	38.12	38	40	41	4058890	3457291	3400687	4077116	32918
32	15026902	2	41	38.04	38	40	41	4102525	3441580	3365204	4083688	33905
33	15026902	2	41	37.99	38	40	41	4091004	3437728	3374413	4091651	32106
34	15026902	2	41	37.95	38	40	41	4079751	3470130	3430992	4013666	32363
35	15026902	2	41	37.87	38	40	41	4123242	3437870	3403618	4027645	34527
36	15026902	2	41	37.8	38	40	41	4119269	3411362	3402202	4057094	36975
37	15026902	2	41	37.73	38	40	41	4079068	3457118	3441398	4013445	35873
38	15026902	2	41	37.64	38	40	41	4056522	3434599	3422500	4076598	36683
39	15026902	2	41	37.57	38	40	41	4072170	3433611	3393864	4091632	35625
40	15026902	2	41	37.5	37	40	41	4076128	3461906	3410183	4044480	34205
41	15026902	2	41	37.43	37	40	41	4116138	3423414	3420143	4032881	34326
42	15026902	2	41	37.59	38	40	41	4122513	3401972	3366689	4104240	31488
43	15026902	2	41	37.62	38	40	41	4082537	3437389	3381805	4095131	30040
44	15026902	2	41	37.6	38	40	41	4053718	3391630	3425900	4126710	28944
45	15026902	2	41	37.56	37	40	41	4094420	3430373	3376244	4103570	22295
46	15026902	2	41	37.48	37	40	41	4047436	3485641	3423233	4046986	23606
47	15026902	2	41	37.38	37	40	41	4070424	3437645	3437127	4052906	28800
48	15026902	2	41	37.31	37	40	41	4088781	3446124	3397409	4066886	27702
49	15026902	2	41	37.26	37	40	41	4093447	3457409	3438321	4012563	25162
50	15026902	2	41	37.17	37	40	41	4103851	3439071	3396982	4062622	24376
51	15026902	2	41	34.84	33	37	39	4088635	3442021	3375768	4096425	24053
52	15026902	2	41	35.83	35	38	39	4040093	3499321	3394992	4065301	27195
53	15026902	2	41	36.5	36	39	40	4076682	3419587	3396777	4105546	28310
54	15026902	2	41	36.8	36	39	41	4077163	3399937	3399060	4120419	30323
55	15026902	2	41	36.86	36	39	41	4069710	3442638	3412795	4069960	31799
56	15026902	2	41	36.81	36	39	41	4083632	3441136	3415381	4056035	30718
57	15026902	2	41	36.74	36	39	41	4095483	3445457	3385028	4071701	29233
58	15026902	2	41	36.63	35	39	41	4069390	3436690	3450850	4040852	29120
59	15026902	2	41	36.51	35	39	41	4104896	3407776	3453974	4030565	29691
60	15026902	2	41	36.39	35	39	41	4102493	3421574	3402740	4070036	30059
61	15026902	2	41	36.25	35	39	41	4076543	3431132	3468970	4020161	30096
62	15026902	2	41	36.09	35	39	41	4128433	3381623	3399437	4085969	31440
63	15026902	2	41	35.92	35	38	41	4062255	3424421	3388408	4120473	31345
64	15026902	2	41	35.77	35	38	40	4040860	3469401	3439068	4047360	30213
65	15026902	2	41	35.59	35	38	40	4088080	3429047	3426962	4052779	30034
66	15026902	2	41	35.42	35	37	40	4068861	3444188	3405879	4078921	29053
67	15026902	2	41	35.24	34	37	40	4056147	3455579	3417265	4067882	30029
68	15026902	2	41	35.06	34	37	40	4138986	3389042	3442501	4029346	27027
69	15026902	2	41	34.88	34	37	40	4094928	3418005	3418739	4069057	26173
70	15026902	2	41	34.69	34	36	39	4052380	3444000	3407541	4097337	25644
71	15026902	2	41	34.49	34	36	39	4118731	3381553	3413026	4087962	25630
72	15026902	2	41	34.29	34	36	39	4068411	3397621	3435290	4104053	21527
73	15026902	2	41	34.06	34	36	39	4062903	3432182	3440080	4068602	23135
74	15026902	2	41	33.85	34	35	39	4086711	3412194	3423129	4085126	19742
75	15026902	2	41	33.64	33	35	38	4082025	3405327	3407138	4111478	20934
76	15026902	2	41	33.44	33	35	37	4069815	3435519	3443951	4053375	24242
77	15026902	2	41	33.23	33	35	37	4094625	3400469	3434452	4070912	26444
78	15026902	2	41	33.29	33	35	37	4094238	3396303	3396995	4111197	28169
79	15026902	2	41	33.22	33	35	37	4069359	3440634	3406127	4080243	30539
80	15026902	2	41	33.1	33	35	37	4089733	3448924	3401690	4053085	33470
81	15026902	2	41	32.99	33	35	37	4050459	3429324	3386191	4127783	33145
82	15026902	2	41	32.86	33	35	36	4028982	3473377	3419073	4073166	32304
83	15026902	2	41	32.72	33	35	36	4061726	3436794	3413624	4083122	31636
84	15026902	2	41	32.56	33	35	36	4038972	3467117	3383189	4103950	33674
85	15026902	2	41	32.4	33	35	36	4054646	3448187	3423762	4067675	32632
86	15026902	2	41	32.25	33	35	36	4067583	3397355	3413014	4121667	27283
87	15026902	2	41	32.11	33	35	35	4047943	3437295	3411253	4103641	26770
88	15026902	2	41	31.95	33	35	35	4066412	3446313	3399079	4081246	33852
89	15026902	2	41	31.83	33	35	35	4080410	3393799	3438300	4078369	36024
90	15026902	2	41	31.7	33	35	35	4072806	3390433	3409087	4120430	34146
91	15026902	2	41	31.5	33	35	35	4026028	3443603	3426347	4096057	34867
92	15026902	2	41	31.41	32	35	35	4040328	3397894	3456200	4097850	34630
93	15026902	2	41	31.29	32	35	35	4022107	3428524	3386649	4152450	37172
94	15026902	2	41	31.19	32	35	35	4048004	3406163	3455626	4083388	33721
95	15026902	2	41	31.07	32	35	35	4100777	3365237	3467765	4059245	33878
96	15026902	2	41	30.93	32	35	35	4070618	3406592	3441096	4079935	28661
97	15026902	2	41	30.77	32	35	35	4065778	3425069	3430400	4082036	23619
98	15026902	2	41	30.62	32	35	35	4076304	3415879	3433850	4078731	22138
99	15026902	2	41	30.43	32	35	35	4053725	3418370	3405821	4128146	20840
100	15026902	2	41	30.22	32	35	35	4059087	3437165	3419301	4086181	25168
101	15026902	2	40	28.72	29	34	35	4049429	3399231	3477293	4076664	24285
				35.5195	35.4653	37.802	38.8812
				36.25	36	39	40

## Sheet: D6F
column	count	min	max	mean	Q1	med	Q3	A_Count	C_Count	G_Count	T_Count	N_Count
1	12722511	2	34	32.49	31	34	34	1546589	5631776	3775412	1764166	4568
2	12722511	2	34	32.69	31	34	34	2618993	2872410	2730664	4500355	89
3	12722511	2	34	32.72	31	34	34	2996295	3336782	3292467	3096119	848
4	12722511	2	37	36.22	37	37	37	3859247	2920543	3462128	2480570	23
5	12722511	2	37	36.17	37	37	37	4068130	2448465	3455908	2749512	496
6	12722511	2	37	36.16	37	37	37	4402930	2611495	2793147	2914896	43
7	12722511	2	37	36.1	36	37	37	2309910	2797858	2494276	5120467	0
8	12722511	2	37	36.01	36	37	37	2862938	3343500	2687067	3829003	3
9	12722511	2	39	37.86	38	39	39	2778979	3190275	2722860	4030397	0
10	12722511	2	39	37.82	38	39	39	4506098	2319480	2905100	2991818	15
11	12722511	2	39	37.87	38	39	39	3380302	3318768	3445033	2578408	0
12	12722511	2	39	37.67	38	39	39	2981426	3333528	2959261	3448296	0
13	12722511	2	39	37.74	38	39	39	3368403	2871507	2840773	3641828	0
14	12722511	2	41	39.23	39	41	41	3316851	2930034	2921275	3554351	0
15	12722511	2	41	39.25	39	41	41	3345226	2964053	3014125	3399107	0
16	12722511	2	41	39.21	39	41	41	3289555	3011523	3071035	3350334	64
17	12722511	2	41	39.2	39	41	41	3338490	3015161	3026759	3342101	0
18	12722511	2	41	39.16	39	41	41	3329524	3057714	2992557	3342539	177
19	12722511	2	41	39.19	39	41	41	3331788	3047658	3010224	3332828	13
20	12722511	2	41	39.16	39	41	41	3364787	3046123	3000678	3310923	0
21	12722511	2	41	39.13	39	41	41	3303925	3022407	3031122	3365057	0
22	12722511	2	41	39.07	39	40	41	3340751	3051413	3010653	3319694	0
23	12722511	2	41	39.03	39	40	41	3392456	2987658	3026757	3315640	0
24	12722511	2	41	38.97	39	40	41	3411591	2949258	3029205	3331926	531
25	12722511	2	41	38.89	38	40	41	3413180	2971848	3084192	3252619	672
26	12722511	2	41	38.78	38	40	41	3407315	2936244	3089850	3288101	1001
27	12722511	2	41	38.69	38	40	41	3357737	3019874	3040236	3304332	332
28	12722511	2	41	38.63	38	40	41	3323152	3057097	3002505	3338889	868
29	12722511	2	41	38.55	38	40	41	3336875	3016821	3024129	3343632	1054
30	12722511	2	41	38.46	38	40	41	3334323	3026434	3001185	3358983	1586
31	12722511	2	41	38.37	38	40	41	3323763	3058644	3016164	3322506	1434
32	12722511	2	41	38.28	38	40	41	3383707	3026542	2971479	3336881	3902
33	12722511	2	41	38.2	38	40	41	3394395	3025365	2946354	3354283	2114
34	12722511	2	41	37.97	38	40	41	3375442	3042995	3039702	3260550	3822
35	12722511	2	41	37.96	38	40	41	3399915	3017409	3010599	3291694	2894
36	12722511	2	41	37.88	38	40	41	3405966	2996195	2974107	3342107	4136
37	12722511	2	41	37.79	37	40	41	3338015	3026835	3054632	3299632	3397
38	12722511	2	41	37.68	37	40	41	3332457	3032373	3025485	3329707	2489
39	12722511	2	41	37.91	38	40	41	3374590	2998364	2981988	3364460	3109
40	12722511	2	41	37.92	38	40	41	3378548	3042739	3010170	3288975	2079
41	12722511	2	41	37.92	38	40	41	3394049	2991356	3035941	3298330	2835
42	12722511	2	41	37.86	37	40	41	3377842	2994755	2984266	3362061	3587
43	12722511	2	41	37.79	37	40	41	3379831	2995939	2997002	3345327	4412
44	12722511	2	41	37.71	37	40	41	3330396	2970391	3055291	3361706	4727
45	12722511	2	41	37.61	37	40	41	3386860	3027099	2962125	3342532	3895
46	12722511	2	41	37.52	37	40	41	3349323	3058196	3047374	3264286	3332
47	12722511	2	41	37.42	37	40	41	3336131	3016092	3054445	3313190	2653
48	12722511	2	41	37.31	36	40	41	3366997	3024720	2998101	3329172	3521
49	12722511	2	41	37.22	36	40	41	3345948	3042460	3059133	3269786	5184
50	12722511	2	41	37.3	36	40	41	3402252	3012990	3002953	3299800	4516
51	12722511	2	41	37.29	36	40	41	3378169	3034984	2968691	3335851	4816
52	12722511	2	41	37.26	36	40	41	3345820	3071267	2982234	3318335	4855
53	12722511	2	41	37.19	36	40	41	3368576	3007717	2978686	3364277	3255
54	12722511	2	41	37.09	35	39	41	3356346	2976356	3001912	3383097	4800
55	12722511	2	41	36.98	35	39	41	3355751	3030506	3020667	3310651	4936
56	12722511	2	41	36.86	35	39	41	3354525	3022467	3030820	3311001	3698
57	12722511	2	41	36.74	35	39	41	3384108	3052063	2963067	3318861	4412
58	12722511	2	41	36.61	35	39	41	3363113	3029933	3047806	3278240	3419
59	12722511	2	41	36.48	35	39	41	3407255	2985584	3034237	3292853	2582
60	12722511	2	41	36.33	35	39	41	3380595	2991348	3020442	3327571	2555
61	12722511	2	41	36.18	35	38	40	3338067	2997033	3122246	3261863	3302
62	12722511	2	41	36.03	35	38	40	3414688	2950394	3003719	3350171	3539
63	12722511	2	41	35.83	35	38	40	3349854	3018686	2987497	3362770	3704
64	12722511	2	41	35.68	35	37	40	3345299	3043278	3016579	3312772	4583
65	12722511	2	41	35.54	35	37	40	3383468	3000769	3023172	3309599	5503
66	12722511	2	41	35.38	34	37	40	3357342	3024093	2995302	3340734	5040
67	12722511	2	41	35.2	34	37	40	3348352	3035613	3016992	3316585	4969
68	12722511	2	41	35.01	34	36	39	3386838	2980082	3049085	3302091	4415
69	12722511	2	41	34.8	34	36	39	3368454	2999695	3018816	3331967	3579
70	12722511	2	41	34.64	34	36	39	3315713	3035331	3002965	3364758	3744
71	12722511	2	41	34.46	34	36	39	3405155	2942332	3018190	3353593	3241
72	12722511	2	41	34.27	34	35	39	3356649	2960606	3044092	3357843	3321
73	12722511	2	41	34.08	34	35	38	3333596	3020949	3063181	3302651	2134
74	12722511	2	41	33.89	34	35	38	3380212	2970983	3033883	3334949	2484
75	12722511	2	41	33.69	33	35	37	3362053	2968778	3041816	3346558	3306
76	12722511	2	41	31.48	30	34	35	3339776	2993568	3069235	3317696	2236
77	12722511	2	41	32.51	32	34	36	3355916	2959016	3070787	3333598	3194
78	12722511	2	41	33.06	33	35	37	3351437	2964576	3031967	3371432	3099
79	12722511	2	41	33.18	33	35	36	3363960	3032763	2995830	3326859	3099
80	12722511	2	41	33.13	33	35	36	3389111	3011866	3012218	3305627	3689
81	12722511	2	41	33.02	33	35	36	3340555	2990462	3001195	3387175	3124
82	12722511	2	41	32.86	33	35	36	3314862	3045064	3028313	3331602	2670
83	12722511	2	41	32.71	33	35	36	3337449	2999799	3043998	3339135	2130
84	12722511	2	41	32.56	33	35	36	3305217	3037608	2994731	3382346	2609
85	12722511	2	41	32.42	33	35	35	3329293	3057329	3043581	3290707	1601
86	12722511	2	41	32.29	33	35	35	3335427	2966426	3035766	3383379	1513
87	12722511	2	41	32.15	33	35	35	3338220	3015845	3008336	3358770	1340
88	12722511	2	41	32.01	33	35	35	3346275	3009860	3002424	3362621	1331
89	12722511	2	41	31.89	33	35	35	3351023	2968497	3063951	3338406	634
90	12722511	2	41	31.77	33	35	35	3338479	2974473	3040530	3368245	784
91	12722511	2	41	31.63	33	35	35	3320267	3012875	3042720	3346160	489
92	12722511	2	41	31.5	32	35	35	3339757	2991003	3059213	3331911	627
93	12722511	2	41	31.35	32	35	35	3314166	3013712	3002289	3391814	530
94	12722511	2	41	31.23	32	35	35	3346467	2961203	3089344	3325374	123
95	12722511	2	41	31.1	32	35	35	3380458	2954390	3087971	3299220	472
96	12722511	2	41	30.94	32	35	35	3356823	2982605	3050802	3331981	300
97	12722511	2	41	30.79	32	35	35	3341198	3017557	3036422	3326888	446
98	12722511	2	41	30.62	32	34	35	3348179	3026509	3030736	3316040	1047
99	12722511	2	41	30.41	32	34	35	3336813	3030108	2992592	3362980	18
100	12722511	2	41	30.16	31	34	35	3336301	3051065	3027465	3307680	0
101	12722511	2	40	28.13	27	33	34	3347559	2997310	3059818	3317654	170
				35.6847	35.3861	37.7426	38.7624
				36.48	35	39	40

## Sheet: D6R
column	count	min	max	mean	Q1	med	Q3	A_Count	C_Count	G_Count	T_Count	N_Count
1	12722511	2	34	32.31	31	34	34	1511184	5708690	3741791	1743916	16930
2	12722511	2	34	32.38	31	34	34	2603817	2882628	2714033	4499079	22954
3	12722511	2	34	32.46	31	34	34	2967506	3373234	3289856	3068503	23412
4	12722511	2	37	35.83	37	37	37	3818523	2972314	3445786	2458834	27054
5	12722511	2	37	35.81	37	37	37	4045528	2454656	3444591	2752567	25169
6	12722511	2	37	35.79	37	37	37	4364965	2625912	2794532	2912628	24474
7	12722511	2	37	35.79	36	37	37	2287110	2807085	2492723	5109289	26304
8	12722511	2	37	35.74	36	37	37	2851090	3357363	2662183	3823622	28253
9	12722511	2	39	37.42	38	39	39	2763562	3190606	2713865	4029151	25327
10	12722511	2	39	37.39	38	39	39	4476540	2338997	2891523	2990701	24750
11	12722511	2	39	37.41	38	39	39	3365178	3324272	3431980	2584900	16181
12	12722511	2	39	37.35	38	39	39	2975881	3347642	2932271	3446559	20158
13	12722511	2	39	37.36	38	39	39	3349938	2879692	2836050	3635017	21814
14	12722511	2	41	38.75	39	41	41	3302635	2922117	2925857	3555333	16569
15	12722511	2	41	38.66	38	41	41	3323375	2962846	3016519	3401178	18593
16	12722511	2	41	38.67	38	41	41	3266516	3015658	3068804	3352151	19382
17	12722511	2	41	38.65	38	41	41	3324803	3011127	3015901	3345632	25048
18	12722511	2	41	38.61	38	40	41	3314576	3057194	2983078	3344285	23378
19	12722511	2	41	38.64	39	41	41	3313798	3043258	3005472	3337811	22172
20	12722511	2	41	38.6	39	40	41	3353603	3046254	2990358	3318527	13769
21	12722511	2	41	38.56	38	40	41	3292950	3029646	3018707	3371975	9233
22	12722511	2	41	38.53	38	40	41	3325748	3053791	3002174	3326327	14471
23	12722511	2	41	38.47	38	40	41	3378986	2985834	3013614	3325110	18967
24	12722511	2	41	38.41	38	40	41	3395248	2943237	3020170	3343932	19924
25	12722511	2	41	38.36	38	40	41	3399557	2980701	3069765	3255104	17384
26	12722511	2	41	38.31	38	40	41	3396156	2937628	3071428	3298748	18551
27	12722511	2	41	38.27	38	40	41	3348992	3021885	3020901	3311626	19107
28	12722511	2	41	38.23	38	40	41	3308849	3061566	2984586	3347776	19734
29	12722511	2	41	38.15	38	40	41	3327589	3015416	3002947	3350112	26447
30	12722511	2	41	38.08	38	40	41	3323577	3030179	2978081	3361566	29108
31	12722511	2	41	38.03	38	40	41	3313347	3059003	2996664	3325292	28205
32	12722511	2	41	37.94	38	40	41	3368235	3022748	2952966	3349499	29063
33	12722511	2	41	37.89	38	40	41	3383484	3023538	2929938	3357965	27586
34	12722511	2	41	37.84	38	40	41	3367861	3052097	3010435	3264436	27682
35	12722511	2	41	37.77	38	40	41	3394314	3014803	2989581	3294180	29633
36	12722511	2	41	37.68	38	40	41	3398710	2996196	2949903	3346031	31671
37	12722511	2	41	37.6	38	40	41	3323426	3030840	3031955	3305552	30738
38	12722511	2	41	37.5	37	40	41	3323855	3031130	2999090	3337022	31414
39	12722511	2	41	37.43	37	40	41	3357216	3002391	2960595	3371865	30444
40	12722511	2	41	37.36	37	40	41	3365303	3041335	2992095	3294486	29292
41	12722511	2	41	37.27	37	40	41	3383540	2987375	3013650	3308530	29416
42	12722511	2	41	37.42	37	40	41	3366415	2989846	2967157	3372064	27029
43	12722511	2	41	37.43	37	40	41	3367925	2996835	2978324	3353666	25761
44	12722511	2	41	37.39	37	40	41	3322065	2962993	3040474	3372171	24808
45	12722511	2	41	37.34	37	40	41	3378469	3026516	2947626	3350666	19234
46	12722511	2	41	37.25	37	40	41	3338255	3061659	3028903	3273374	20320
47	12722511	2	41	37.13	37	40	41	3324569	3014752	3033700	3324736	24754
48	12722511	2	41	37.05	36	40	41	3358092	3023090	2978704	3338918	23707
49	12722511	2	41	36.98	36	40	41	3334485	3044414	3038672	3283249	21691
50	12722511	2	41	36.87	36	40	41	3389609	3010808	2990764	3310338	20992
51	12722511	2	41	34.52	33	37	39	3364127	3028746	2958827	3350168	20643
52	12722511	2	41	35.51	34	38	39	3331881	3075186	2960316	3331831	23297
53	12722511	2	41	36.17	35	39	40	3362430	3005595	2956784	3373353	24349
54	12722511	2	41	36.46	35	39	41	3344780	2972311	2986830	3392520	26070
55	12722511	2	41	36.51	35	39	41	3344503	3031659	3002086	3316985	27278
56	12722511	2	41	36.44	35	39	41	3341989	3023563	3005712	3324943	26304
57	12722511	2	41	36.36	35	39	41	3367730	3045153	2944542	3339988	25098
58	12722511	2	41	36.24	35	39	41	3348800	3029128	3028914	3290719	24950
59	12722511	2	41	36.12	35	39	41	3396290	2984345	3013011	3303379	25486
60	12722511	2	41	35.98	35	39	41	3371836	2985536	2998876	3340472	25791
61	12722511	2	41	35.84	35	38	41	3325018	2998899	3102270	3270542	25782
62	12722511	2	41	35.66	35	38	40	3409247	2944165	2983278	3358945	26876
63	12722511	2	41	35.48	35	38	40	3337709	3019431	2962979	3375436	26956
64	12722511	2	41	35.33	34	37	40	3332415	3044167	2998565	3321428	25936
65	12722511	2	41	35.14	34	37	40	3373913	2994844	3006696	3321221	25837
66	12722511	2	41	34.96	34	37	40	3339590	3026725	2975652	3355560	24984
67	12722511	2	41	34.78	34	37	40	3339146	3033765	2996789	3327032	25779
68	12722511	2	41	34.6	34	36	39	3377216	2974027	3033734	3314249	23285
69	12722511	2	41	34.41	34	36	39	3358346	2995170	3001238	3345239	22518
70	12722511	2	41	34.23	34	36	39	3305294	3034716	2990523	3369927	22051
71	12722511	2	41	34.05	34	36	39	3393261	2938366	3000607	3368186	22091
72	12722511	2	41	33.85	33	35	39	3346587	2957756	3027876	3371779	18513
73	12722511	2	41	33.61	33	35	38	3320519	3019913	3045664	3316545	19870
74	12722511	2	41	33.41	33	35	38	3370276	2968435	3016561	3350167	17072
75	12722511	2	41	33.21	33	35	37	3354557	2967656	3024218	3358071	18009
76	12722511	2	41	33.02	33	35	37	3327694	2997266	3052567	3324068	20916
77	12722511	2	41	32.81	33	35	37	3348949	2956642	3055493	3338675	22752
78	12722511	2	41	32.9	33	35	37	3341427	2963565	3006526	3386846	24147
79	12722511	2	41	32.86	33	35	37	3349980	3029233	2975921	3341144	26233
80	12722511	2	41	32.75	33	35	36	3375477	3006840	2992613	3318907	28674
81	12722511	2	41	32.66	33	35	36	3327753	2988659	2979634	3398100	28365
82	12722511	2	41	32.54	33	35	36	3300750	3045477	3002200	3346395	27689
83	12722511	2	41	32.39	33	35	36	3325686	2994672	3017191	3357782	27180
84	12722511	2	41	32.25	33	35	36	3290455	3034804	2972021	3396337	28894
85	12722511	2	41	32.1	33	35	35	3316558	3054116	3017731	3306089	28017
86	12722511	2	41	31.95	33	35	35	3323751	2964659	3015158	3395509	23434
87	12722511	2	41	31.81	33	35	35	3327769	3013162	2987929	3370624	23027
88	12722511	2	41	31.66	33	35	35	3334805	3007098	2983185	3368380	29043
89	12722511	2	41	31.54	32	35	35	3339264	2962410	3040658	3349287	30892
90	12722511	2	41	31.41	32	35	35	3325341	2969667	3021242	3376973	29288
91	12722511	2	41	31.21	32	35	35	3304384	3009323	3015370	3363557	29877
92	12722511	2	41	31.11	32	35	35	3322187	2985439	3042135	3343103	29647
93	12722511	2	41	30.97	32	35	35	3298251	3006942	2980561	3404761	31996
94	12722511	2	41	30.87	32	35	35	3330884	2954748	3071425	3336560	28894
95	12722511	2	41	30.75	32	35	35	3364549	2948902	3069764	3310247	29049
96	12722511	2	41	30.59	32	35	35	3341048	2977889	3032832	3346046	24696
97	12722511	2	41	30.42	31	35	35	3327243	3008993	3024481	3341515	20279
98	12722511	2	41	30.26	31	34	35	3332065	3019436	3017116	3334845	19049
99	12722511	2	41	30.07	31	34	35	3319231	3021210	2977423	3386610	18037
100	12722511	2	41	29.84	31	34	35	3317429	3042866	3016550	3324056	21610
101	12722511	2	41	28.31	29	33	35	3336477	2987242	3043487	3334406	20899
				35.2879	35.1782	37.6733	38.7723
				35.84	35	38	40

## Sheet: D7F
column	count	min	max	mean	Q1	med	Q3	A_Count	C_Count	G_Count	T_Count	N_Count
1	16693567	2	34	32.52	31	34	34	2113608	7319599	4965406	2288853	6101
2	16693567	2	34	32.72	31	34	34	3496837	3639248	3489133	6068224	125
3	16693567	2	34	32.75	31	34	34	3973245	4354351	4229441	4135508	1022
4	16693567	2	37	36.24	37	37	37	5164080	3751861	4428774	3348827	25
5	16693567	2	37	36.19	37	37	37	5433953	3134527	4429848	3694576	663
6	16693567	2	37	36.18	37	37	37	5903496	3294171	3548940	3946883	77
7	16693567	2	37	36.12	37	37	37	3134757	3532732	3127567	6898511	0
8	16693567	2	37	36.04	36	37	37	3833568	4278963	3427831	5153202	3
9	16693567	2	39	37.88	38	39	39	3720201	4091073	3478271	5404022	0
10	16693567	2	39	37.85	38	39	39	6032511	2948514	3680856	4031673	13
11	16693567	2	39	37.9	38	39	39	4593439	4211037	4388474	3500617	0
12	16693567	2	39	37.7	38	39	39	4044353	4255397	3772023	4621794	0
13	16693567	2	39	37.77	38	39	39	4535890	3650892	3610466	4896319	0
14	16693567	2	41	39.27	39	41	41	4469676	3722648	3729776	4771467	0
15	16693567	2	41	39.28	39	41	41	4484764	3787287	3838962	4582554	0
16	16693567	2	41	39.25	39	41	41	4429621	3831530	3917518	4514798	100
17	16693567	2	41	39.25	39	41	41	4477814	3845601	3898170	4471982	0
18	16693567	2	41	39.21	39	41	41	4480985	3878741	3853336	4480280	225
19	16693567	2	41	39.24	39	41	41	4474826	3870357	3863722	4484639	23
20	16693567	2	41	39.21	39	41	41	4510471	3864210	3850884	4468001	1
21	16693567	2	41	39.18	39	41	41	4475703	3837146	3871949	4508769	0
22	16693567	2	41	39.13	39	40	41	4519316	3858165	3836131	4479955	0
23	16693567	2	41	39.09	39	40	41	4552146	3813226	3851834	4476361	0
24	16693567	2	41	39.04	39	40	41	4573297	3785065	3838034	4496432	739
25	16693567	2	41	38.97	39	40	41	4581618	3801037	3895246	4414680	986
26	16693567	2	41	38.86	38	40	41	4574001	3758956	3907308	4451956	1346
27	16693567	2	41	38.78	38	40	41	4512222	3844234	3874234	4462396	481
28	16693567	2	41	38.73	38	40	41	4478366	3876986	3831059	4505960	1196
29	16693567	2	41	38.65	38	40	41	4484800	3861623	3867406	4478311	1427
30	16693567	2	41	38.57	38	40	41	4494252	3862089	3813315	4521737	2174
31	16693567	2	41	38.48	38	40	41	4492448	3868076	3838921	4492238	1884
32	16693567	2	41	38.4	38	40	41	4542954	3849181	3789327	4506770	5335
33	16693567	2	41	38.32	38	40	41	4530276	3849775	3802237	4508330	2949
34	16693567	2	41	38.1	38	40	41	4533269	3863574	3870845	4420707	5172
35	16693567	2	41	38.09	38	40	41	4552573	3854081	3845816	4436985	4112
36	16693567	2	41	38.03	38	40	41	4557403	3830498	3826504	4473517	5645
37	16693567	2	41	37.95	38	40	41	4504888	3873850	3883842	4426226	4761
38	16693567	2	41	37.85	38	40	41	4502830	3848350	3860155	4478776	3456
39	16693567	2	41	38.08	38	40	41	4516078	3829641	3828379	4515232	4237
40	16693567	2	41	38.1	38	40	41	4523488	3865651	3849220	4452210	2998
41	16693567	2	41	38.1	38	40	41	4562731	3824933	3862782	4439163	3958
42	16693567	2	41	38.06	38	40	41	4563579	3820622	3786882	4517524	4960
43	16693567	2	41	38	38	40	41	4540965	3833240	3817046	4496289	6027
44	16693567	2	41	37.94	38	40	41	4485484	3798637	3864996	4537930	6520
45	16693567	2	41	37.86	37	40	41	4524125	3853518	3794132	4516567	5225
46	16693567	2	41	37.77	37	40	41	4493085	3895381	3861396	4439150	4555
47	16693567	2	41	37.69	37	40	41	4496942	3846404	3878919	4467733	3569
48	16693567	2	41	37.6	37	40	41	4516254	3853441	3831107	4487953	4812
49	16693567	2	41	37.51	37	40	41	4517199	3869408	3882571	4417392	6997
50	16693567	2	41	37.6	37	40	41	4543719	3845115	3825365	4473257	6111
51	16693567	2	41	37.6	37	40	41	4520688	3859489	3800447	4506437	6506
52	16693567	2	41	37.58	37	40	41	4485270	3914191	3813280	4474224	6602
53	16693567	2	41	37.52	37	40	41	4515691	3843704	3817833	4511823	4516
54	16693567	2	41	37.42	36	40	41	4513924	3817689	3822982	4532434	6538
55	16693567	2	41	37.32	36	40	41	4501472	3860007	3844697	4480686	6705
56	16693567	2	41	37.21	36	40	41	4519629	3853443	3838272	4477174	5049
57	16693567	2	41	37.1	36	39	41	4540356	3870155	3799496	4477554	6006
58	16693567	2	41	36.97	35	39	41	4511258	3852912	3880533	4444238	4626
59	16693567	2	41	36.86	35	39	41	4550691	3811981	3888862	4438540	3493
60	16693567	2	41	36.71	35	39	41	4545613	3822837	3832214	4489390	3513
61	16693567	2	41	36.57	35	39	41	4505361	3833878	3926788	4423089	4451
62	16693567	2	41	36.43	35	39	41	4575482	3786545	3827695	4499041	4804
63	16693567	2	41	36.24	35	38	40	4511386	3841620	3819194	4516289	5078
64	16693567	2	41	36.09	35	38	40	4494287	3882420	3859059	4451632	6169
65	16693567	2	41	35.95	35	38	40	4529487	3844771	3852369	4459510	7430
66	16693567	2	41	35.79	35	37	40	4512868	3854141	3827688	4492112	6758
67	16693567	2	41	35.62	35	37	40	4504708	3864708	3846475	4470925	6751
68	16693567	2	41	35.42	34	37	40	4567975	3804138	3870679	4444803	5972
69	16693567	2	41	35.21	34	37	39	4543067	3829102	3843389	4473141	4868
70	16693567	2	41	35.04	34	36	39	4498736	3848888	3836457	4504377	5109
71	16693567	2	41	34.86	34	36	39	4568065	3791749	3837183	4492176	4394
72	16693567	2	41	34.66	34	36	39	4511133	3799358	3864694	4513897	4485
73	16693567	2	41	34.47	34	36	39	4499032	3849727	3886173	4455781	2854
74	16693567	2	41	34.27	34	35	39	4534088	3806049	3854977	4495133	3320
75	16693567	2	41	34.06	34	35	38	4531999	3811181	3838542	4507394	4451
76	16693567	2	41	31.84	30	34	36	4516935	3828239	3876555	4468885	2953
77	16693567	2	41	32.88	32	34	36	4530651	3800259	3871422	4486920	4315
78	16693567	2	41	33.42	33	35	37	4526086	3798208	3833796	4531271	4206
79	16693567	2	41	33.53	33	35	37	4504183	3856663	3827654	4500877	4190
80	16693567	2	41	33.46	34	35	37	4554071	3844694	3833954	4455840	5008
81	16693567	2	41	33.35	34	35	36	4508021	3822552	3820500	4538266	4228
82	16693567	2	41	33.19	34	35	36	4478460	3887912	3853759	4469913	3523
83	16693567	2	41	33.03	33	35	36	4505904	3842674	3855375	4486767	2847
84	16693567	2	41	32.88	33	35	36	4478426	3875850	3813557	4522263	3471
85	16693567	2	41	32.73	33	35	36	4497620	3868336	3867365	4458098	2148
86	16693567	2	41	32.6	33	35	35	4508712	3806424	3844491	4531890	2050
87	16693567	2	41	32.46	33	35	35	4493819	3845090	3836506	4516399	1753
88	16693567	2	41	32.32	33	35	35	4502165	3850959	3833791	4504930	1722
89	16693567	2	41	32.2	33	35	35	4518580	3802148	3880896	4491118	825
90	16693567	2	41	32.07	33	35	35	4502094	3811168	3854268	4525004	1033
91	16693567	2	41	31.94	33	35	35	4479703	3847660	3865224	4500366	614
92	16693567	2	41	31.81	33	35	35	4485424	3819103	3892156	4496099	785
93	16693567	2	41	31.67	33	35	35	4469038	3848608	3808970	4566236	715
94	16693567	2	41	31.56	32	35	35	4509021	3809701	3900548	4474119	178
95	16693567	2	41	31.43	32	35	35	4552027	3770809	3911726	4458424	581
96	16693567	2	41	31.29	32	35	35	4518414	3807798	3880788	4486158	409
97	16693567	2	41	31.15	32	35	35	4499300	3828788	3867834	4497077	568
98	16693567	2	41	30.97	32	35	35	4509177	3830832	3870414	4481719	1425
99	16693567	2	41	30.78	32	34	35	4494189	3842964	3830168	4526222	24
100	16693567	2	41	30.54	32	34	35	4505937	3864634	3859099	4463897	0
101	16693567	2	40	28.52	29	33	34	4496766	3821520	3903027	4472034	220
				35.9177	35.6634	37.8614	38.8614
				36.86	36	39	40

## Sheet: D7R
column	count	min	max	mean	Q1	med	Q3	A_Count	C_Count	G_Count	T_Count	N_Count
1	16693567	2	34	32.29	31	34	34	2052014	7408618	4932166	2278991	21778
2	16693567	2	34	32.35	31	34	34	3491183	3678372	3461623	6032793	29596
3	16693567	2	34	32.43	31	34	34	3936567	4407696	4239931	4079103	30270
4	16693567	2	37	35.81	37	37	37	5107868	3828339	4419435	3303039	34886
5	16693567	2	37	35.78	37	37	37	5395616	3152123	4423617	3689689	32522
6	16693567	2	37	35.77	36	37	37	5853719	3326243	3559599	3922477	31529
7	16693567	2	37	35.77	36	37	37	3111103	3550469	3128188	6869785	34022
8	16693567	2	37	35.73	36	37	37	3819241	4294267	3408078	5135501	36480
9	16693567	2	39	37.41	38	39	39	3697692	4097624	3477640	5387780	32831
10	16693567	2	39	37.39	38	39	39	5994858	2975123	3670462	4021000	32124
11	16693567	2	39	37.4	38	39	39	4567150	4222188	4377816	3505584	20829
12	16693567	2	39	37.35	38	39	39	4029887	4277282	3740526	4619811	26061
13	16693567	2	39	37.35	38	39	39	4515268	3656795	3604915	4888510	28079
14	16693567	2	41	38.75	39	41	41	4447115	3720910	3732508	4771635	21399
15	16693567	2	41	38.66	38	41	41	4457198	3789042	3840835	4582540	23952
16	16693567	2	41	38.68	38	41	41	4409863	3837889	3905932	4514907	24976
17	16693567	2	41	38.67	38	41	41	4458894	3839481	3886247	4476395	32550
18	16693567	2	41	38.63	38	40	41	4460245	3880200	3844873	4478076	30173
19	16693567	2	41	38.66	39	41	41	4453454	3867839	3853035	4490447	28792
20	16693567	2	41	38.63	39	40	41	4499701	3865790	3838719	4471651	17706
21	16693567	2	41	38.59	39	40	41	4462924	3846031	3853405	4519545	11662
22	16693567	2	41	38.57	38	40	41	4499601	3861579	3824034	4489835	18518
23	16693567	2	41	38.51	38	40	41	4532480	3811406	3839268	4485831	24582
24	16693567	2	41	38.46	38	40	41	4552290	3779896	3828106	4507717	25558
25	16693567	2	41	38.42	38	40	41	4564142	3807535	3879413	4420099	22378
26	16693567	2	41	38.38	38	40	41	4563812	3761041	3887367	4457470	23877
27	16693567	2	41	38.33	38	40	41	4501180	3848616	3852727	4466462	24582
28	16693567	2	41	38.29	38	40	41	4464733	3877177	3812193	4514139	25325
29	16693567	2	41	38.21	38	40	41	4466638	3858481	3848599	4485597	34252
30	16693567	2	41	38.15	38	40	41	4474061	3860559	3792023	4529225	37699
31	16693567	2	41	38.1	38	40	41	4477573	3865689	3818706	4495201	36398
32	16693567	2	41	38.02	38	40	41	4523966	3845984	3770695	4515300	37622
33	16693567	2	41	37.97	38	40	41	4516119	3850509	3777395	4513881	35663
34	16693567	2	41	37.92	38	40	41	4522542	3869442	3840044	4425688	35851
35	16693567	2	41	37.85	38	40	41	4545301	3847915	3820823	4441157	38371
36	16693567	2	41	37.77	38	40	41	4543287	3826258	3804907	4478145	40970
37	16693567	2	41	37.7	38	40	41	4492965	3868746	3860976	4430938	39942
38	16693567	2	41	37.6	38	40	41	4490888	3841411	3835277	4485254	40737
39	16693567	2	41	37.54	38	40	41	4500064	3830581	3805228	4518062	39632
40	16693567	2	41	37.47	37	40	41	4510264	3866155	3824793	4454336	38019
41	16693567	2	41	37.38	37	40	41	4548173	3819051	3836996	4451214	38133
42	16693567	2	41	37.55	38	40	41	4545968	3817211	3767672	4527817	34899
43	16693567	2	41	37.57	38	40	41	4527519	3838609	3793781	4500402	33256
44	16693567	2	41	37.55	37	40	41	4480219	3789868	3841598	4549880	32002
45	16693567	2	41	37.51	37	40	41	4517241	3847474	3780090	4524046	24716
46	16693567	2	41	37.43	37	40	41	4486500	3890556	3842677	4447646	26188
47	16693567	2	41	37.32	37	40	41	4487589	3839192	3857266	4477586	31934
48	16693567	2	41	37.26	37	40	41	4503707	3853343	3809926	4495939	30652
49	16693567	2	41	37.2	37	40	41	4501977	3872557	3861545	4429635	27853
50	16693567	2	41	37.1	36	40	41	4538201	3842920	3807162	4478231	27053
51	16693567	2	41	34.77	33	37	39	4503320	3852017	3789236	4522285	26709
52	16693567	2	41	35.76	35	38	39	4471813	3910375	3794068	4487169	30142
53	16693567	2	41	36.43	35	39	40	4503772	3833031	3794914	4530404	31446
54	16693567	2	41	36.73	36	39	41	4497801	3812981	3799739	4549418	33628
55	16693567	2	41	36.78	36	39	41	4485836	3861090	3822490	4488821	35330
56	16693567	2	41	36.73	35	39	41	4508227	3846844	3812941	4491536	34019
57	16693567	2	41	36.66	35	39	41	4525932	3867161	3776981	4491115	32378
58	16693567	2	41	36.55	35	39	41	4496632	3848214	3862300	4454177	32244
59	16693567	2	41	36.43	35	39	41	4538495	3802242	3865749	4454101	32980
60	16693567	2	41	36.3	35	39	41	4531740	3813710	3812264	4502468	33385
61	16693567	2	41	36.16	35	39	41	4488725	3830645	3900476	4440327	33394
62	16693567	2	41	36	35	38	41	4568346	3773797	3802116	4514509	34799
63	16693567	2	41	35.83	35	38	40	4496028	3838538	3798216	4525950	34835
64	16693567	2	41	35.67	35	38	40	4481376	3883409	3835674	4459536	33572
65	16693567	2	41	35.49	35	38	40	4521420	3834221	3830137	4474496	33293
66	16693567	2	41	35.31	34	37	40	4491408	3853328	3810738	4505875	32218
67	16693567	2	41	35.14	34	37	40	4487510	3861447	3824665	4486656	33289
68	16693567	2	41	34.95	34	37	40	4555055	3797752	3853007	4457722	30031
69	16693567	2	41	34.77	34	37	39	4528701	3824677	3825214	4485994	28981
70	16693567	2	41	34.58	34	36	39	4481172	3848004	3814505	4521463	28423
71	16693567	2	41	34.39	34	36	39	4548341	3790753	3814782	4511266	28425
72	16693567	2	41	34.19	34	36	39	4492534	3797527	3847952	4531651	23903
73	16693567	2	41	33.95	34	35	39	4485272	3841906	3868441	4472244	25704
74	16693567	2	41	33.74	33	35	38	4520239	3804383	3837779	4509174	21992
75	16693567	2	41	33.53	33	35	38	4516423	3813119	3819940	4520891	23194
76	16693567	2	41	33.34	33	35	37	4507296	3828110	3860372	4470845	26944
77	16693567	2	41	33.12	33	35	37	4514053	3798361	3857426	4494329	29398
78	16693567	2	41	33.19	33	35	37	4514574	3793701	3811558	4542486	31248
79	16693567	2	41	33.13	33	35	37	4495086	3851190	3807920	4505463	33908
80	16693567	2	41	33.01	33	35	37	4539395	3836805	3812531	4467728	37108
81	16693567	2	41	32.9	33	35	36	4493388	3815031	3798078	4550293	36777
82	16693567	2	41	32.78	33	35	36	4460556	3880402	3831879	4484919	35811
83	16693567	2	41	32.63	33	35	36	4491167	3838425	3829599	4499341	35035
84	16693567	2	41	32.48	33	35	36	4463467	3867028	3789102	4536692	37278
85	16693567	2	41	32.33	33	35	36	4477902	3864768	3844453	4470277	36167
86	16693567	2	41	32.17	33	35	35	4490416	3801248	3823005	4548791	30107
87	16693567	2	41	32.03	33	35	35	4474996	3841487	3816771	4530726	29587
88	16693567	2	41	31.89	33	35	35	4488902	3847751	3807549	4511910	37455
89	16693567	2	41	31.76	33	35	35	4501930	3793337	3853743	4504693	39864
90	16693567	2	41	31.64	33	35	35	4486728	3800203	3832563	4536228	37845
91	16693567	2	41	31.44	32	35	35	4454092	3839518	3842419	4518884	38654
92	16693567	2	41	31.34	32	35	35	4471429	3807127	3872379	4504247	38385
93	16693567	2	41	31.22	32	35	35	4445046	3840263	3788512	4578359	41387
94	16693567	2	41	31.12	32	35	35	4483342	3805836	3878628	4488395	37366
95	16693567	2	41	31	32	35	35	4528508	3762550	3891926	4472988	37595
96	16693567	2	41	30.85	32	35	35	4497948	3797850	3865087	4500868	31814
97	16693567	2	41	30.69	32	35	35	4481047	3823768	3853855	4508800	26097
98	16693567	2	41	30.54	32	35	35	4489094	3821522	3855772	4502666	24513
99	16693567	2	41	30.36	32	35	35	4474634	3831563	3817508	4546715	23147
100	16693567	2	41	30.14	32	34	35	4477931	3855507	3847821	4484378	27930
101	16693567	2	40	28.63	29	33	35	4477829	3807482	3889550	4491809	26897
				35.4634	35.3663	37.7525	38.8317
				36.16	35	39	40

[truncated: 10 more sheets: D8F, D8R, D10F, D10R, D12F, D12R, D13F, D13R, D16F, D16R]
